# Supplementary material for: Effects of health literacy, screening, and participant choice on action plans for reducing unhealthy snacking in Australia: A randomised controlled trial
Source: PLoS Med. 2020 Nov 3;17(11):e1003409. doi: 10.1371/journal.pmed.1003409 (PMC7608866; doi:10.1371/journal.pmed.1003409)
Supplement: S1 Data — (XLSX) [file pmed.1003409.s001.xlsx]

## Sheet: action planning data (3 arms)
ID	R1_reg_dx	R2_reg_dx	completed_T0	completed_T1	allo_n	allo_nC1	allo_nC2	group	Gender	diabetes_status2	ESL	educ_cat4	Age	years_since_dx	perc_healthy_T0	perc_unhealthy_T0	CHEW	BMI	BMI_cat	NVS_score_cat	NVS_binary	NVS_score_cont	habit_strength_T0	int_T0	SD_total_T0	choice_summary	how_hard_tool	if_text_final	then_text_final	vhs_revised	vhs_revise_change	plan_final	perc_healthy_T1	perc_unhealthy_T1	habit_strength_T1	int_T1	AC_T1	SD_total_T1
1	1	1	1	1	1	1	0	1	1	1	1	4	29	9	6	3	5	24.4193	2	3	2	6	5.83333	7	27.5	0	2	I am bored	do a chore or task	0	98	If I want an unhealthy snack because I am bored, then I will do a chore or task	6	7	2.58333	5.66667	5.66667	135
2	1	1	1	1	1	1	0	1	1	0	1	4	41	#NULL!	2	7	2	28.0497	3	3	2	5	1.83333	4	296	0	2	I am busy or stressed	eat a smaller amount	1	0	If I want an unhealthy snack because I am busy or stressed, then I will eat a smaller amount	0	7	2	4.66667	2	300
3	0	0	1	1	1	1	0	2	2	0	1	4	42	#NULL!	1	7	4	26.2966	3	2	1	3	1	6.33333	81.5	0	1				98	Not available to maintain privacy of participants (standard plan was free text).	1	6	2	6	3.5	10.5
4	0	0	1	1	1	1	0	1	2	0	1	1	62	#NULL!	2	6	2	29.3848	3	1	1	1	1	6	135	0	1	the snack is right in front of me	eat a smaller amount	0	98	If I want an unhealthy snack because the snack is right in front of me, then I will eat a smaller amount	3	7	1.66667	6	4	20
5	0	0	1	1	1	1	0	1	2	0	1	3	37	#NULL!	0	3	5	29.0612	3	3	2	4	5.41667	7	82.5	0	1	I have arrived home	eat a piece of fruit	0	98	If I want an unhealthy snack because I have arrived home, then I will eat a piece of fruit	3	3	6.25	4	4	97.5
6	0	0	1	1	1	1	0	1	1	0	1	3	29	#NULL!	7	5	1	34.188	4	1	1	0	1	1	34.25	0	5	I am sad	listen to music	1	1	If I want an unhealthy snack because I am sad, then I will listen to music	4	7	1	1	1	15
7	0	0	1	1	1	1	0	2	2	1	1	1	43	27	3	1	5	32.526	4	3	2	5	6.83333	6	3.25	0	1				98	Not available to maintain privacy of participants (standard plan was free text).	3	3	4.33333	4	4	45.25
8	0	0	1	1	1	1	0	1	1	1	1	2	64	1	5	2	4	29.4078	3	3	2	5	1.08333	5.33333	5.5	0	1	someone offers me a snack	politely say "No thankyou!"	0	98	If I want an unhealthy snack because someone offers me a snack, then I will politely say "No thankyou!"	4	1	6.33333	6	4.66667	4.25
9	0	0	1	1	1	1	0	1	1	1	1	2	45	4	4	5	2	27.968	3	1	1	1	1.91667	5.66667	80.75	0	2	I have a craving	eat a piece of fruit	1	1	If I want an unhealthy snack because I have a craving, then I will eat a piece of fruit	5	6	2.16667	5.66667	6	18
10	0	0	1	1	1	1	0	1	1	0	1	2	40	#NULL!	4	2	3	31.2213	4	1	1	1	5.75	7	35.25	0	2	people around me are eating	drink tea	0	98	If I want an unhealthy snack because people around me are eating, then I will drink tea	2	5	3.75	5.66667	3.83333	61
11	0	0	1	1	1	1	0	1	2	0	1	4	59	#NULL!	7	4	5	30.0433	4	2	1	2	1.41667	7	25	0	1	I have a craving	eat fresh vegetables and dip	0	98	If I want an unhealthy snack because I have a craving, then I will eat fresh vegetables and dip	3	3	3.58333	7	5.83333	10
12	0	0	1	1	1	1	0	2	1	0	1	2	64	#NULL!	0	7	1	29.6296	3	2	1	2	2.5	2	40.5	0	5				98	Not available to maintain privacy of participants (standard plan was free text).	5	3	4	4	4	3.75
13	0	0	1	1	1	1	0	2	2	0	1	2	27	#NULL!	0	7	5	26.5432	3	3	2	6	1.91667	7	77.25	0	1				98	Not available to maintain privacy of participants (standard plan was free text).	4	3	4.08333	6	6.33333	7.25
14	0	0	1	1	1	1	0	2	2	0	1	2	57	#NULL!	1	6	5	41.4062	4	3	2	4	1.75	7	51.5	0	1				98	Not available to maintain privacy of participants (standard plan was free text).	1	6	1.83333	7	4.83333	16.5
15	0	0	1	1	1	1	0	1	1	0	1	4	29	#NULL!	2	6	5	25.9516	3	3	2	5	1.5	6	51	0	1	I am in front of a TV or computer	eat a piece of fruit	1	0	If I want an unhealthy snack because I am in front of a TV or computer, then I will eat a piece of fruit	4	6	2.75	5.66667	5	22
16	0	0	1	1	1	1	0	2	1	1	1	4	43	9	1	3	3	25.9259	3	1	1	1	3.33333	4.66667	3.25	0	2				98	Not available to maintain privacy of participants (standard plan was free text).	7	1	6.5	7	6.83333	1
17	0	0	1	1	1	1	0	2	2	1	1	3	65	31	4	5	4	25.2826	3	2	1	2	3.08333	6	7.25	0	2				98	Not available to maintain privacy of participants (standard plan was free text).	4	5	3.58333	5.33333	5	6.25
18	0	0	1	1	1	1	0	2	2	0	1	3	62	#NULL!	2	4	3	27.7634	3	3	2	4	6	5	13.5	0	1				98	Not available to maintain privacy of participants (standard plan was free text).	3	5	5.08333	3	5.5	47.25
19	0	0	1	1	1	1	0	2	2	0	1	3	52	#NULL!	0	0	4	27.6817	3	3	2	6	6.66667	5.66667	13.5	0	1				98	Not available to maintain privacy of participants (standard plan was free text).	1	6	2.75	5	4.83333	20.75
20	0	0	1	1	1	1	0	1	2	0	1	4	57	#NULL!	1	6	2	28.7201	3	1	1	0	2	7	114.25	0	1	I am in front of a TV or computer	drink a large glass of water	0	98	If I want an unhealthy snack because I am in front of a TV or computer, then I will drink a large glass of water	2	6	2.83333	7	3.66667	32.5
21	0	0	1	1	1	1	0	1	2	0	1	3	23	#NULL!	4	6	5	66.1157	4	3	2	5	1.66667	7	73	0	1	I have a craving	drink a large glass of water	0	98	If I want an unhealthy snack because I have a craving, then I will drink a large glass of water	2	5	2.58333	6.66667	5.66667	26.75
22	0	0	1	1	1	1	0	2	1	0	2	2	54	#NULL!	5	1	5	28.6501	3	3	2	4	7	1	1.75	0	1				98	Not available to maintain privacy of participants (standard plan was free text).	7	2	7	7	7	2.25
23	0	0	1	1	1	1	0	2	1	1	1	4	54	1	7	4	5	30.095	4	2	1	2	7	7	2.25	0	1				98	Not available to maintain privacy of participants (standard plan was free text).	3	3	3	7	7	38
24	0	0	1	1	1	1	0	1	1	1	1	4	61	19	2	3	4	38.0623	4	1	1	1	3	5	28.25	0	3	I am bored	eat a smaller amount	1	1	If I want an unhealthy snack because I am bored, then I will eat a smaller amount	2	4	3	5	3.83333	11.25
25	0	0	1	1	1	1	0	2	1	0	1	2	33	#NULL!	2	6	3	31.8878	4	3	2	4	1.5	2	66.25	0	1				98	Not available to maintain privacy of participants (standard plan was free text).	1	5	1.58333	4.33333	1.83333	38.75
26	0	0	1	1	1	1	0	1	1	0	1	2	46	#NULL!	1	7	5	29.321	3	3	2	6	2	7	112.5	0	1	I have a craving	drink a large glass of water	0	98	If I want an unhealthy snack because I have a craving, then I will drink a large glass of water	2	7	2.41667	6.33333	5.66667	29.25
27	0	0	1	1	1	1	0	2	2	1	1	4	55	10	4	3	5	36.7188	4	3	2	6	2.83333	7	14	0	3				98	Not available to maintain privacy of participants (standard plan was free text).	5	5	3	5.33333	3.33333	7.5
28	0	0	1	1	1	1	0	2	1	1	1	2	62	4	0	0	3	55.2469	4	3	2	4	3.08333	7	0	0	2				98	Not available to maintain privacy of participants (standard plan was free text).	0	0	3	7	1	0
29	0	0	1	1	1	1	0	1	2	0	1	2	48	#NULL!	0	7	4	44.462	4	3	2	6	1.75	6	88.75	0	1	I start with one piece but then keep eating	take the food out of the packet and put it on a plate	1	1	If I want an unhealthy snack because I start with one piece but then keep eating, then I will take the food out of the packet and put it on a plate	2	7	1.83333	5	2	35.25
30	0	0	1	1	1	1	0	2	2	1	1	2	47	7	5	3	3	32.3884	4	1	1	0	3.5	5.66667	11	0	1				98	Not available to maintain privacy of participants (standard plan was free text).	4	3	4.25	6	5.33333	13.5
31	0	0	1	1	1	1	0	2	2	0	1	2	58	#NULL!	6	0	5	25.9107	3	3	2	6	6.91667	1	0.25	0	1				98	Not available to maintain privacy of participants (standard plan was free text).	7	0	6.91667	1	4.5	0.75
32	0	0	1	1	1	1	0	2	2	0	1	3	37	#NULL!	1	5	3	38.8739	4	3	2	4	2.91667	7	66.75	0	2				98	Not available to maintain privacy of participants (standard plan was free text).	7	0	6	4	4.5	0
33	0	0	1	1	1	1	0	2	1	1	1	2	61	1	3	4	3	24.0741	2	3	2	6	2.83333	3	28.25	0	1				98	Not available to maintain privacy of participants (standard plan was free text).	3	2	2.91667	4	4	8.25
34	0	0	1	1	1	1	0	2	2	1	1	3	64	13	1	4	1	31.2394	4	1	1	1	3.41667	5.66667	28.75	0	2				98	Not available to maintain privacy of participants (standard plan was free text).	1	6	3.08333	5	4	20.75
35	0	0	1	1	1	1	0	1	1	0	1	2	56	#NULL!	7	1	5	33.0237	4	3	2	6	6.75	1	2.75	0	1	I am drinking alcohol	chat to someone for 5 minutes	0	98	If I want an unhealthy snack because I am drinking alcohol, then I will chat to someone for 5 minutes	6	1	6.08333	2	5.33333	4.75
36	0	0	1	1	1	1	0	1	2	0	1	4	53	#NULL!	6	2	5	25.3061	3	3	2	6	6.58333	5	13	0	1	I start with one piece but then keep eating	drink a large glass of water	0	98	If I want an unhealthy snack because I start with one piece but then keep eating, then I will drink a large glass of water	5	3	6.08333	4	5	17.25
37	0	0	1	1	1	1	0	1	2	1	1	2	38	3	2	3	5	39.9146	4	2	1	3	2.5	6	16.75	0	2	I am busy or stressed	eat a piece of fruit	0	98	If I want an unhealthy snack because I am busy or stressed, then I will eat a piece of fruit	4	3	2.25	6	3.5	18.5
38	0	0	1	1	1	1	0	2	2	0	1	2	36	#NULL!	3	2	5	32.6992	4	3	2	4	5.66667	5	11.75	0	3				98	Not available to maintain privacy of participants (standard plan was free text).	6	1	6.5	5	2.5	34.25
39	0	0	1	1	1	1	0	1	1	0	1	2	63	#NULL!	1	1	4	25.7812	3	2	1	2	7	5	2.25	0	1	I have a craving	drink tea	0	98	If I want an unhealthy snack because I have a craving, then I will drink tea	4	1	7	4	4.5	3
40	0	0	1	1	1	1	0	2	1	0	1	4	56	#NULL!	6	2	4	30.6048	4	3	2	6	6.83333	6.33333	13.25	0	1				98	Not available to maintain privacy of participants (standard plan was free text).	6	2	6.5	6	6.5	10.5
41	0	0	1	1	1	1	0	1	1	0	1	2	40	#NULL!	4	2	3	30.4367	4	2	1	2	4.83333	6.33333	33.25	0	3	I am in front of a TV or computer	eat a piece of fruit	0	98	If I want an unhealthy snack because I am in front of a TV or computer, then I will eat a piece of fruit	6	3	4.33333	5.66667	4.33333	53
42	0	0	1	1	1	1	0	2	2	0	1	3	65	#NULL!	1	6	5	29.6875	3	2	1	3	2.91667	7	17.25	0	1				98	Not available to maintain privacy of participants (standard plan was free text).	2	6	3.91667	6	4.66667	8.5
43	0	0	1	1	1	1	0	1	2	0	1	2	55	#NULL!	6	1	4	36.3108	4	1	1	0	6.75	7	5.5	0	1	I am bored	drink a large glass of water	0	98	If I want an unhealthy snack because I am bored, then I will drink a large glass of water	2	4	6.58333	7	6	9.75
44	0	0	1	1	1	1	0	2	1	0	1	4	61	#NULL!	5	3	3	29.2101	3	1	1	0	3.33333	4.66667	13	0	2				98	Not available to maintain privacy of participants (standard plan was free text).	5	2	5.58333	5.66667	5.16667	16.5
45	0	0	1	1	1	1	0	2	1	0	1	1	51	#NULL!	5	4	4	30.2978	4	1	1	1	3.08333	5.33333	2.25	0	1				98	Not available to maintain privacy of participants (standard plan was free text).	4	5	2.75	4.66667	5.66667	6.5
46	0	0	1	1	1	1	0	1	2	0	1	3	28	#NULL!	2	5	3	43.5551	4	1	1	0	2.33333	4	21.75	0	1	I am sad	eat fresh vegetables and dip	0	98	If I want an unhealthy snack because I am sad, then I will eat fresh vegetables and dip	3	5	3.16667	4	4	19.25
47	0	0	1	1	1	1	0	1	1	0	1	3	54	#NULL!	4	4	4	26.8406	3	3	2	6	2.41667	5	16.5	0	3	I want to reward myself	eat a piece of fruit	0	98	If I want an unhealthy snack because I want to reward myself, then I will eat a piece of fruit	4	2	5.25	5	5.5	7.75
48	0	0	1	1	1	1	0	1	2	0	1	2	64	#NULL!	7	0	4	26.4463	3	1	1	1	7	4	1.5	0	1	I have a craving	drink a large glass of water	0	98	If I want an unhealthy snack because I have a craving, then I will drink a large glass of water	7	0	7	7	6.16667	1.5
49	0	0	1	1	1	1	0	1	1	1	1	3	65	20	4	6	5	33.7925	4	2	1	3	3.33333	5	52.25	0	2	I am in front of a TV or computer	eat a piece of fruit	0	98	If I want an unhealthy snack because I am in front of a TV or computer, then I will eat a piece of fruit	4	6	3.66667	4	5	14.25
50	0	0	1	1	1	1	0	1	2	0	1	2	58	#NULL!	6	3	5	25.2174	3	3	2	5	6.5	4	13.5	0	1	I am bored	drink a large glass of water	0	98	If I want an unhealthy snack because I am bored, then I will drink a large glass of water	6	2	5.58333	4	5	9.25
51	0	0	1	1	1	1	0	2	2	1	1	3	65	19	7	2	3	36.3636	4	2	1	3	3.5	6	31.75	0	3				98	Not available to maintain privacy of participants (standard plan was free text).	6	2	4.58333	6	5.66667	18
52	0	0	1	1	1	1	0	2	2	0	1	3	65	#NULL!	7	0	4	27.6817	3	3	2	6	6.5	4	0.5	0	2				98	Not available to maintain privacy of participants (standard plan was free text).	7	0	7	4	1	3
53	0	0	1	1	1	1	0	2	2	0	1	3	63	#NULL!	7	1	5	25.5102	3	3	2	5	7	4	0.5	0	1				98	Not available to maintain privacy of participants (standard plan was free text).	7	0	6.25	4	3	0.25
54	0	0	1	1	1	1	0	2	2	0	1	2	58	#NULL!	5	2	3	27.4691	3	3	2	4	5.75	6	6	0	2				98	Not available to maintain privacy of participants (standard plan was free text).	4	3	4.08333	6	4.5	27.5
55	0	0	1	1	1	1	0	2	1	0	1	4	55	#NULL!	7	0	5	30.0838	4	3	2	6	7	6.66667	0.75	0	1				98	Not available to maintain privacy of participants (standard plan was free text).	6	0	7	7	7	1.25
56	0	0	1	1	1	1	0	2	2	0	1	3	31	#NULL!	1	6	4	46.0601	4	3	2	6	3	6.33333	53.75	0	1				98	Not available to maintain privacy of participants (standard plan was free text).	5	2	4.91667	7	6.33333	3.75
57	0	0	1	1	1	1	0	1	2	0	1	2	39	#NULL!	1	3	4	32.6531	4	3	2	5	2.83333	5.66667	30.75	0	1	I am in front of a TV or computer	eat a piece of fruit	0	98	If I want an unhealthy snack because I am in front of a TV or computer, then I will eat a piece of fruit	4	4	4	4	4	7
58	0	0	1	1	1	1	0	2	1	0	1	2	47	#NULL!	4	4	3	25.4365	3	2	1	2	3	5	10.5	0	3				98	Not available to maintain privacy of participants (standard plan was free text).	4	4	3	5	5	13
59	0	0	1	1	1	1	0	2	2	0	1	3	37	#NULL!	7	5	5	25.1039	3	3	2	5	3.08333	5	22	0	1				98	Not available to maintain privacy of participants (standard plan was free text).	7	3	4.41667	6.66667	5.16667	6.75
60	0	0	1	1	1	1	0	2	2	1	1	3	65	17	3	6	5	35.9375	4	3	2	6	2.5	4.66667	15.5	0	1				98	Not available to maintain privacy of participants (standard plan was free text).	3	5	2.91667	6	4	14.25
61	0	1	1	1	1	1	0	2	2	0	1	3	51	#NULL!	2	6	5	31.4077	4	1	1	1	3.41667	6	127.5	0	1				98	Not available to maintain privacy of participants (standard plan was free text).	5	3	3.33333	5.33333	4.83333	151
62	0	0	1	1	1	1	0	1	1	0	1	3	54	#NULL!	3	6	5	34.4222	4	2	1	2	2.58333	1.33333	29.75	0	1	I want to reward myself	eat a piece of fruit	0	98	If I want an unhealthy snack because I want to reward myself, then I will eat a piece of fruit	3	3	3.91667	1	3.83333	17.25
63	0	0	1	1	1	1	0	2	2	0	1	3	56	#NULL!	6	2	4	27.7177	3	3	2	5	7	4.66667	2.25	0	1				98	Not available to maintain privacy of participants (standard plan was free text).	6	1	7	4	2.5	1.25
64	0	0	1	1	1	1	0	2	2	0	1	3	48	#NULL!	5	5	5	27.7575	3	2	1	2	3.5	6	10.75	0	1				98	Not available to maintain privacy of participants (standard plan was free text).	4	4	2.58333	4.66667	4.66667	7.5
65	0	0	1	1	1	1	0	1	1	0	1	2	65	#NULL!	3	2	5	26.1286	3	2	1	2	6.08333	4.33333	6	0	1	it is part of a celebration or special event	eat a piece of fruit	0	98	If I want an unhealthy snack because it is part of a celebration or special event, then I will eat a piece of fruit	5	2	6.25	6	6	10.25
66	0	0	1	1	1	1	0	1	2	0	1	2	41	#NULL!	0	0	2	27.7671	3	3	2	5	7	4	1.75	0	1	I am bored	eat fresh vegetables and dip	1	0	If I want an unhealthy snack because I am bored, then I will eat fresh vegetables and dip	0	1	5.58333	1	1	2.25
67	0	0	1	1	1	1	0	1	1	0	1	2	53	#NULL!	3	6	2	38.2812	4	1	1	0	2.75	3.33333	86.5	0	3	I am busy or stressed	listen to music	0	98	If I want an unhealthy snack because I am busy or stressed, then I will listen to music	2	5	3.08333	3	3.33333	26.25
68	0	0	1	1	1	1	0	1	2	1	1	4	51	8	3	6	5	44.8118	4	3	2	6	2.5	4.33333	29.75	0	1	I start with one piece but then keep eating	do a chore or task	1	1	If I want an unhealthy snack because I start with one piece but then keep eating, then I will do a chore or task	1	7	1.75	4.66667	3.16667	31
69	0	0	1	1	1	1	0	2	1	0	1	2	46	#NULL!	3	5	1	28.7256	3	3	2	6	2.83333	6	67.25	0	2				98	Not available to maintain privacy of participants (standard plan was free text).	4	6	2.58333	6	5	19.75
70	0	0	1	1	1	1	0	1	2	0	1	4	38	#NULL!	1	5	4	28.764	3	2	1	2	2.5	6.33333	103.25	0	1	I have a craving	eat a piece of fruit	0	98	If I want an unhealthy snack because I have a craving, then I will eat a piece of fruit	2	6	4.41667	5.66667	5	12.5
71	0	0	1	1	1	1	0	1	1	0	1	4	65	#NULL!	7	0	5	30.5556	4	3	2	4	7	6	0.75	0	1	people around me are eating	eat a piece of fruit	0	98	If I want an unhealthy snack because people around me are eating, then I will eat a piece of fruit	0	0	7	4	4	1
72	0	0	1	1	1	1	0	1	2	0	1	4	55	#NULL!	2	6	5	26.3465	3	3	2	5	2.75	6	16.75	0	1	I am bored	eat a piece of fruit	1	1	If I want an unhealthy snack because I am bored, then I will eat a piece of fruit	4	5	2.25	7	3	12.25
73	0	0	1	1	1	1	0	2	1	1	1	3	52	6	3	4	4	26.2773	3	3	2	6	3.25	4.33333	10.25	0	1				98	Not available to maintain privacy of participants (standard plan was free text).	3	5	3.33333	4.66667	4.83333	9.5
74	0	0	1	1	1	1	0	2	1	1	1	4	65	17	3	5	4	31.3469	4	2	1	2	4.08333	4.66667	12.75	0	2				98	Not available to maintain privacy of participants (standard plan was free text).	3	4	3.83333	4.33333	4.83333	12.25
75	0	0	1	1	1	1	0	1	1	0	1	3	48	#NULL!	2	5	3	36.7813	4	1	1	1	3	5	11	0	1	I am in front of a TV or computer	drink a large glass of water	1	1	If I want an unhealthy snack because I am in front of a TV or computer, then I will drink a large glass of water	0	3	3	5	5	8.5
76	0	0	1	1	1	1	0	1	1	0	1	3	44	#NULL!	5	1	4	48.0969	4	3	2	6	2.33333	6	9.5	0	1	someone offers me a snack	drink a large glass of water	0	98	If I want an unhealthy snack because someone offers me a snack, then I will drink a large glass of water	2	5	3.75	3.66667	5.5	13.5
77	0	0	1	1	1	1	0	2	1	1	1	2	57	8	7	2	5	21.3294	2	3	2	5	6.33333	4.33333	15.25	0	2				98	Not available to maintain privacy of participants (standard plan was free text).	6	1	5	6	5.5	19.75
78	0	0	1	1	1	1	0	2	1	0	1	2	32	#NULL!	5	6	3	42.4366	4	2	1	3	2.16667	4.66667	38.25	0	3				98	Not available to maintain privacy of participants (standard plan was free text).	5	7	3	4.33333	3.16667	36.25
79	0	0	1	1	1	1	0	1	1	0	1	2	57	#NULL!	5	6	2	27.1416	3	1	1	1	2.75	5.33333	32	0	3	I have a craving	drink a large glass of water	0	98	If I want an unhealthy snack because I have a craving, then I will drink a large glass of water	6	4	2.66667	5.66667	5.33333	15.75
80	0	0	1	1	1	1	0	2	1	0	1	2	34	#NULL!	3	5	4	35.9184	4	2	1	3	1.5	1	80	0	3				98	Not available to maintain privacy of participants (standard plan was free text).	1	6	1.5	1	1	59.5
81	0	0	1	1	1	1	0	1	2	0	1	2	55	#NULL!	6	2	5	30.863	4	3	2	6	6	5.66667	6	0	1	people around me are eating	eat a piece of fruit	1	1	If I want an unhealthy snack because people around me are eating, then I will eat a piece of fruit	3	3	5.75	6	5	7.25
82	0	0	1	1	1	1	0	1	1	1	1	3	52	4	1	4	4	35.7851	4	3	2	5	3.16667	5.66667	13	0	1	I am in front of a TV or computer	drink a large glass of water	0	98	If I want an unhealthy snack because I am in front of a TV or computer, then I will drink a large glass of water	3	4	4.08333	6	5.83333	15.5
83	0	0	1	1	1	1	0	2	2	0	1	4	45	#NULL!	3	6	5	40.3746	4	3	2	5	2.91667	4	17	0	2				98	Not available to maintain privacy of participants (standard plan was free text).	2	6	2.75	5	4.16667	14.5
84	0	0	1	1	1	1	0	1	2	0	1	2	44	#NULL!	7	1	5	27.3356	3	3	2	4	7	5.33333	0.75	0	1	I am drinking alcohol	drink a large glass of water	0	98	If I want an unhealthy snack because I am drinking alcohol, then I will drink a large glass of water	7	1	7	4	4.83333	0.5
85	0	0	1	1	1	1	0	1	2	0	1	1	50	#NULL!	7	5	3	28.1337	3	3	2	4	5.91667	3.66667	25	0	3	I am in front of a TV or computer	eat a piece of fruit	0	98	If I want an unhealthy snack because I am in front of a TV or computer, then I will eat a piece of fruit	6	5	5.83333	4	4.16667	15.25
86	0	0	1	1	1	1	0	1	1	0	1	1	58	#NULL!	6	1	5	27.8238	3	3	2	5	5.41667	7	1.75	0	1	I have arrived home	drink a large glass of water	0	98	If I want an unhealthy snack because I have arrived home, then I will drink a large glass of water	5	3	3.5	5	5.66667	16.5
87	0	0	1	1	1	1	0	1	2	0	1	2	57	#NULL!	2	6	3	27.7447	3	3	2	5	2	6	23.5	0	2	I am sad	eat a piece of fruit	0	98	If I want an unhealthy snack because I am sad, then I will eat a piece of fruit	2	7	1.91667	6	5	17
88	0	0	1	1	1	1	0	2	1	1	1	3	39	10	4	3	2	29.708	3	1	1	1	3.83333	4.33333	2.5	0	1				98	Not available to maintain privacy of participants (standard plan was free text).	3	4	4	4	3.66667	17.25
89	0	0	1	1	1	1	0	1	1	1	1	4	61	11	2	5	5	39.2104	4	3	2	4	3.5	5.66667	12	0	1	I am sad	drink tea	1	0	If I want an unhealthy snack because I am sad, then I will drink tea	3	5	2.83333	5.33333	3.66667	13
90	0	0	1	1	1	1	0	1	2	0	1	2	41	#NULL!	1	6	5	36.7309	4	3	2	6	2.25	6	27.75	0	1	I have a craving	eat fresh vegetables and dip	0	98	If I want an unhealthy snack because I have a craving, then I will eat fresh vegetables and dip	2	5	3	6	5.66667	20.5
91	0	0	1	1	1	1	0	2	2	0	1	3	55	#NULL!	3	6	4	47.4456	4	2	1	3	3.16667	6	33.75	0	1				98	Not available to maintain privacy of participants (standard plan was free text).	5	1	3.41667	5.33333	6	20.75
92	0	0	1	1	1	1	0	2	1	1	1	1	63	19	4	0	4	35.2355	4	3	2	4	6.91667	5.33333	5.25	0	1				98	Not available to maintain privacy of participants (standard plan was free text).	5	1	5.08333	6	5.66667	7
93	0	0	1	1	1	1	0	1	2	0	1	3	42	#NULL!	2	5	5	31.2213	4	3	2	4	3	4	18.5	0	1	I have a craving	eat a piece of fruit	1	1	If I want an unhealthy snack because I have a craving, then I will eat a piece of fruit	4	2	5.58333	5	4	11.25
94	0	0	1	1	1	1	0	2	1	1	1	2	61	16	6	1	4	34.0807	4	3	2	5	5.25	6	35.75	0	1				98	Not available to maintain privacy of participants (standard plan was free text).	7	2	5.58333	7	6.16667	51
95	0	0	1	1	1	1	0	2	1	1	1	1	61	2	7	0	5	28.7256	3	3	2	4	6.66667	6	1	0	1				98	Not available to maintain privacy of participants (standard plan was free text).	3	2	5	4	5.16667	8.25
96	0	0	1	1	1	1	0	1	2	1	1	4	51	1	6	1	5	29.0612	3	3	2	5	3.91667	7	4.5	0	1	people around me are eating	take a break	1	1	If I want an unhealthy snack because people around me are eating, then I will take a break	7	0	6.5	1	1	0
97	0	0	1	1	1	1	0	1	1	0	1	1	53	#NULL!	6	5	3	25.1429	3	1	1	1	2.58333	5.66667	88	0	4	I have arrived home	eat fresh vegetables and dip	1	1	If I want an unhealthy snack because I have arrived home, then I will eat fresh vegetables and dip	4	6	2.33333	4.33333	4.33333	36.5
98	0	0	1	1	1	1	0	2	2	0	1	2	59	#NULL!	5	2	5	27.8876	3	3	2	4	6.16667	6	9.5	0	2				98	Not available to maintain privacy of participants (standard plan was free text).	6	1	6.5	6	6	9.5
99	0	0	1	1	1	1	0	2	1	1	1	3	44	9	1	5	5	48.7108	4	3	2	6	2.91667	5	36.5	0	1				98	Not available to maintain privacy of participants (standard plan was free text).	1	5	3	4.66667	3	28.5
100	1	1	1	1	1	1	0	1	2	0	1	3	35	#NULL!	0	7	5	43.1848	4	3	2	5	2.33333	6.33333	154.5	0	1	I have a craving	drink tea	0	98	If I want an unhealthy snack because I have a craving, then I will drink tea	1	7	1.91667	6	5	188.5
101	0	0	1	1	1	1	0	1	1	0	1	3	50	#NULL!	7	1	5	27.9598	3	3	2	5	6.75	7	4	0	1	people around me are eating	eat a piece of fruit	0	98	If I want an unhealthy snack because people around me are eating, then I will eat a piece of fruit	7	0	6.75	4	4.16667	2.75
102	0	0	1	1	1	1	0	2	2	0	1	3	32	#NULL!	3	5	5	26.556	3	2	1	3	2.41667	6.66667	30	0	1				98	Not available to maintain privacy of participants (standard plan was free text).	3	4	2.91667	6	5.16667	36
103	0	0	1	1	1	1	0	1	2	0	1	4	36	#NULL!	4	5	5	31.2213	4	1	1	0	2.5	6	33.5	0	2	I am happy	eat a piece of fruit	1	1	If I want an unhealthy snack because I am happy, then I will eat a piece of fruit	6	5	2.5	5	5.5	33.75
104	0	0	1	1	1	1	0	2	1	1	1	4	65	9	6	1	5	31.0204	4	1	1	1	4.41667	7	11.5	0	1				98	Not available to maintain privacy of participants (standard plan was free text).	5	6	5.5	6	5.83333	11.25
105	0	0	1	1	1	1	0	1	1	0	1	2	47	#NULL!	3	4	5	29.9836	3	3	2	5	6.08333	7	10	0	1	someone offers me a snack	politely say "No thankyou!"	0	98	If I want an unhealthy snack because someone offers me a snack, then I will politely say "No thankyou!"	5	2	5.83333	7	6.83333	8.25
106	0	0	1	1	1	1	0	2	2	0	1	1	52	#NULL!	5	7	5	25.9259	3	3	2	5	2.75	7	19.25	0	2				98	Not available to maintain privacy of participants (standard plan was free text).	2	6	2.75	7	4	8.75
107	0	0	1	1	1	1	0	2	2	0	1	3	62	#NULL!	5	0	5	32.6531	4	3	2	6	5.5	4	26.5	0	2				98	Not available to maintain privacy of participants (standard plan was free text).	5	1	3.5	4.33333	3.5	19.25
108	0	0	1	1	1	1	0	1	2	0	1	2	49	#NULL!	4	6	4	35.3386	4	3	2	5	3.16667	4.33333	21	0	2	I am in front of a TV or computer	eat a piece of fruit	0	98	If I want an unhealthy snack because I am in front of a TV or computer, then I will eat a piece of fruit	6	2	4	5.33333	5	8.25
109	0	0	1	1	1	1	0	2	2	0	1	2	61	#NULL!	6	3	5	39.7924	4	3	2	6	5.66667	4.66667	13.75	0	1				98	Not available to maintain privacy of participants (standard plan was free text).	4	4	4.33333	4.33333	4.83333	9
110	0	0	1	1	1	1	0	2	2	0	1	2	45	#NULL!	1	3	5	26.3465	3	3	2	5	6	5	9.25	0	1				98	Not available to maintain privacy of participants (standard plan was free text).	6	2	5.58333	5	4.5	8.75
111	0	0	1	1	1	1	0	2	2	1	1	2	63	1	5	2	3	31.5617	4	3	2	4	4	5	15.25	0	1				98	Not available to maintain privacy of participants (standard plan was free text).	5	4	4.08333	4.66667	4.5	9.25
112	0	0	1	1	1	1	0	2	2	0	1	3	52	#NULL!	5	2	5	61.7261	4	3	2	6	6	6	12.25	0	1				98	Not available to maintain privacy of participants (standard plan was free text).	5	2	6.33333	7	6.5	7
113	0	0	1	1	1	1	0	1	2	0	1	3	54	#NULL!	3	6	3	25.3444	3	1	1	1	3.08333	6.66667	10.25	0	1	I am bored	drink a large glass of water	0	98	If I want an unhealthy snack because I am bored, then I will drink a large glass of water	6	2	3.25	7	7	11.75
114	0	0	1	1	1	1	0	2	2	0	1	3	50	#NULL!	6	2	5	38.5052	4	3	2	4	6.91667	7	33.5	0	1				98	Not available to maintain privacy of participants (standard plan was free text).	6	3	6.83333	7	7	17
115	0	0	1	1	1	1	0	2	2	0	1	2	54	#NULL!	4	3	3	29.8233	3	2	1	3	3.83333	5.33333	21.25	0	1				98	Not available to maintain privacy of participants (standard plan was free text).	2	5	4	4.66667	4	7
116	0	0	1	1	1	1	0	2	1	0	1	2	60	#NULL!	1	6	3	26.2346	3	1	1	1	2.33333	6	36.75	0	1				98	Not available to maintain privacy of participants (standard plan was free text).	3	6	2.16667	5	5.5	38
117	0	0	1	1	1	1	0	2	2	0	1	3	58	#NULL!	4	5	5	32.4662	4	2	1	2	4	4	38.5	0	3				98	Not available to maintain privacy of participants (standard plan was free text).	2	1	4	4	4	5.75
118	0	0	1	1	1	1	0	1	1	0	1	4	31	#NULL!	2	5	4	32.112	4	3	2	5	3	5.33333	47	0	1	I have a craving	eat a piece of fruit	1	0	If I want an unhealthy snack because I have a craving, then I will eat a piece of fruit	3	4	3	5	5	19
119	0	0	1	1	1	1	0	2	1	0	1	1	44	#NULL!	2	5	3	34.8087	4	1	1	0	4.33333	2	94	0	3				98	Not available to maintain privacy of participants (standard plan was free text).	3	5	3.25	3.66667	3.33333	77.5
120	0	0	1	1	1	1	0	2	1	0	1	2	37	#NULL!	3	4	4	37.9839	4	3	2	6	2.83333	5.33333	15.5	0	1				98	Not available to maintain privacy of participants (standard plan was free text).	6	5	2.41667	5.33333	3.33333	11.5
121	0	0	1	1	1	1	0	1	2	1	1	3	28	1	3	5	5	38.2222	4	2	1	2	3.5	5.33333	23.5	0	2	the snack is right in front of me	do a chore or task	0	98	If I want an unhealthy snack because the snack is right in front of me, then I will do a chore or task	3	5	2.83333	6	3.83333	9
122	0	0	1	1	1	1	0	1	1	0	1	2	62	#NULL!	6	2	4	40.1235	4	3	2	4	5.91667	6	4.5	0	1	I am drinking tea or coffee	do a chore or task	0	98	If I want an unhealthy snack because I am drinking tea or coffee, then I will do a chore or task	7	1	5.58333	6	3.33333	2.25
123	0	0	1	1	1	1	0	1	1	0	1	4	38	#NULL!	6	2	2	32.5964	4	1	1	1	4.41667	6	4.5	0	4	I want to reward myself	eat a piece of fruit	1	1	If I want an unhealthy snack because I want to reward myself, then I will eat a piece of fruit	4	5	2.91667	5	5.5	45
124	0	0	1	1	1	1	0	2	1	1	1	4	45	1	4	4	4	22.3435	2	3	2	6	3.33333	4	23.5	0	1				98	Not available to maintain privacy of participants (standard plan was free text).	2	6	3	6.66667	3.66667	25
125	0	0	1	1	1	1	0	1	1	1	1	2	65	3	7	1	5	28.9283	3	1	1	1	7	1	9.75	0	5	I have a craving	drink a large glass of water	0	98	If I want an unhealthy snack because I have a craving, then I will drink a large glass of water	6	0	7	6	7	7.25
126	0	0	1	1	1	1	0	2	2	0	1	2	40	#NULL!	4	4	4	43.9427	4	1	1	1	4	4	8	0	1				98	Not available to maintain privacy of participants (standard plan was free text).	4	4	4.33333	4.33333	3.33333	3.5
127	0	0	1	1	1	1	0	1	2	0	1	1	55	#NULL!	6	2	3	31.25	4	2	1	2	6	2	4.25	0	1	I am busy or stressed	do a chore or task	0	98	If I want an unhealthy snack because I am busy or stressed, then I will do a chore or task	5	2	7	1	2	1.5
128	0	0	1	1	1	1	0	1	2	1	1	2	57	4	5	4	4	45.8436	4	1	1	1	4	7	2.75	0	3	I am bored	go for a walk	0	98	If I want an unhealthy snack because I am bored, then I will go for a walk	2	1	1	7	7	6.25
129	0	0	1	1	1	1	0	2	1	0	1	2	56	#NULL!	6	1	5	25.1953	3	2	1	2	6	6	14.25	0	4				98	Not available to maintain privacy of participants (standard plan was free text).	6	1	4.16667	6	5.5	17.75
130	0	0	1	1	1	1	0	2	2	0	1	2	40	#NULL!	3	5	4	28.3987	3	3	2	6	2.66667	6	19.25	0	1				98	Not available to maintain privacy of participants (standard plan was free text).	3	5	2	7	3.83333	15
131	0	0	1	1	1	1	0	1	1	0	1	2	31	#NULL!	4	4	3	26.6728	3	2	1	3	3	3	54	0	3	I have a craving	eat a smaller amount	0	98	If I want an unhealthy snack because I have a craving, then I will eat a smaller amount	0	2	3.58333	5	5	22.75
132	0	0	1	1	1	1	0	2	2	0	1	1	49	#NULL!	2	5	3	31.2175	4	3	2	4	3.33333	6	11.5	0	3				98	Not available to maintain privacy of participants (standard plan was free text).	4	4	3	4.66667	3.66667	8.5
133	0	0	1	1	1	1	0	1	2	0	1	3	20	#NULL!	2	5	4	33.2986	4	3	2	5	3.25	5	12.5	0	2	I have a craving	eat a piece of fruit	0	98	If I want an unhealthy snack because I have a craving, then I will eat a piece of fruit	1	5	2.41667	6	4.33333	8.75
134	0	0	1	1	1	1	0	1	1	0	1	3	32	#NULL!	2	4	3	43.8547	4	3	2	5	2.33333	5	59.75	0	1	I am in front of a TV or computer	eat a smaller amount	0	98	If I want an unhealthy snack because I am in front of a TV or computer, then I will eat a smaller amount	1	7	2.16667	5.66667	2.33333	44.25
135	0	0	1	1	1	1	0	2	1	0	1	2	23	#NULL!	5	2	3	26.6436	3	3	2	6	6	4	3.75	0	1				98	Not available to maintain privacy of participants (standard plan was free text).	2	4	5.5	4.66667	3.16667	6.25
136	0	0	1	1	1	1	0	2	2	0	1	3	58	#NULL!	5	2	3	48.6111	4	3	2	4	5.41667	6	3.75	0	1				98	Not available to maintain privacy of participants (standard plan was free text).	3	3	3.83333	3	4.16667	16.5
137	0	0	1	1	1	1	0	2	2	0	1	2	30	#NULL!	0	7	4	36.0854	4	3	2	4	2.5	5	50	0	1				98	Not available to maintain privacy of participants (standard plan was free text).	0	7	3	4.66667	1.83333	41
138	0	0	1	1	1	1	0	1	2	0	1	3	56	#NULL!	5	2	5	36.4366	4	2	1	2	5.75	7	2.25	0	3	I have arrived home	eat fresh vegetables and dip	0	98	If I want an unhealthy snack because I have arrived home, then I will eat fresh vegetables and dip	1	2	4.58333	6	4	7.75
139	0	0	1	1	1	1	0	2	1	0	1	4	65	#NULL!	5	2	4	27.3356	3	3	2	5	5.91667	4	16	0	3				98	Not available to maintain privacy of participants (standard plan was free text).	5	2	6.5	6.33333	5.83333	9.75
140	0	0	1	1	1	1	0	2	1	1	1	4	62	15	4	3	4	28.6501	3	3	2	6	3.91667	5	10.25	0	2				98	Not available to maintain privacy of participants (standard plan was free text).	5	3	4	5	3.5	11
141	0	0	1	1	1	1	0	1	2	0	1	3	63	#NULL!	3	4	3	40	4	2	1	2	3.58333	4.66667	63	0	2	I have a craving	eat a smaller amount	0	98	If I want an unhealthy snack because I have a craving, then I will eat a smaller amount	5	3	4.83333	5	5.5	17.25
142	0	0	1	1	1	1	0	2	1	0	1	2	50	#NULL!	5	1	3	34.5679	4	3	2	4	6	6	13	0	1				98	Not available to maintain privacy of participants (standard plan was free text).	5	1	6	6	6	9.5
143	0	0	1	1	1	1	0	2	1	0	1	2	58	#NULL!	5	1	3	30.1592	4	2	1	3	6.58333	7	0.5	0	1				98	Not available to maintain privacy of participants (standard plan was free text).	4	4	3.41667	5	5	1
144	0	0	1	1	1	1	0	1	2	0	1	3	48	#NULL!	4	3	4	26.3465	3	1	1	1	3.75	4	3	0	1	I am drinking alcohol	drink a large glass of water	0	98	If I want an unhealthy snack because I am drinking alcohol, then I will drink a large glass of water	3	3	5.41667	4	4	4.25
145	0	0	1	1	1	1	0	1	2	0	1	3	32	#NULL!	7	1	4	29.4118	3	3	2	6	5.75	5.66667	6.5	0	1	I am sad	listen to music	0	98	If I want an unhealthy snack because I am sad, then I will listen to music	5	2	5	5	5.66667	12.75
146	0	0	1	1	1	1	0	2	1	0	1	4	37	#NULL!	3	4	4	25.5036	3	1	1	0	3.41667	5.33333	52.25	0	3				98	Not available to maintain privacy of participants (standard plan was free text).	5	4	4.16667	5	3.33333	36
147	0	0	1	1	1	1	0	2	2	1	1	4	65	19	5	1	5	32.0461	4	3	2	6	5.83333	6	7.75	0	1				98	Not available to maintain privacy of participants (standard plan was free text).	5	1	5.66667	6	6	14
148	0	0	1	1	1	1	0	2	1	0	1	2	59	#NULL!	0	7	1	35.4938	4	1	1	1	3.33333	2.66667	21.5	0	4				98	Not available to maintain privacy of participants (standard plan was free text).	0	7	2.33333	3.33333	2.16667	26.5
149	0	0	1	1	1	1	0	1	1	0	1	2	42	#NULL!	4	4	5	27.1669	3	3	2	5	4.41667	5.66667	24	0	1	I have a craving	eat a piece of fruit	0	98	If I want an unhealthy snack because I have a craving, then I will eat a piece of fruit	5	5	3.75	4	3.5	33
150	0	0	1	1	1	1	0	1	2	0	1	3	60	#NULL!	3	6	4	44.16	4	1	1	1	3.08333	5	36.75	0	1	I am busy or stressed	listen to music	0	98	If I want an unhealthy snack because I am busy or stressed, then I will listen to music	5	3	3.16667	3.66667	2.5	25.25
151	0	0	1	1	1	1	0	2	2	0	1	2	51	#NULL!	5	3	4	35.8564	4	1	1	1	4	4	3	0	3				98	Not available to maintain privacy of participants (standard plan was free text).	4	4	4.75	4	3.66667	13.75
152	0	0	1	1	1	1	0	1	1	1	1	4	61	5	4	4	4	35.2653	4	1	1	1	4.08333	4.66667	29.5	0	1	I am busy or stressed	drink a large glass of water	0	98	If I want an unhealthy snack because I am busy or stressed, then I will drink a large glass of water	4	5	2.91667	6	3.5	17
153	0	0	1	1	1	1	0	2	1	0	1	4	30	#NULL!	4	5	4	28.9262	3	3	2	4	3.25	6	65	0	1				98	Not available to maintain privacy of participants (standard plan was free text).	3	4	3.08333	4	3.66667	19.5
154	0	0	1	1	1	1	0	1	1	0	1	3	58	#NULL!	4	4	5	29.321	3	2	1	2	5.16667	4.33333	21.5	0	1	the snack is right in front of me	drink a large glass of water	0	98	If I want an unhealthy snack because the snack is right in front of me, then I will drink a large glass of water	4	4	4.08333	3.33333	2.66667	19.5
155	0	0	1	1	1	1	0	2	1	0	1	1	61	#NULL!	3	5	3	75	4	2	1	2	4	4	42.75	0	2				98	Not available to maintain privacy of participants (standard plan was free text).	5	2	5	4	4	18.25
156	0	0	1	1	1	1	0	1	2	1	1	2	61	24	4	3	3	37.1094	4	3	2	6	5.25	6	23.5	0	1	I am busy or stressed	listen to music	0	98	If I want an unhealthy snack because I am busy or stressed, then I will listen to music	5	2	5.91667	6	5.16667	23.25
157	0	0	1	1	1	1	0	2	2	0	1	1	44	#NULL!	1	2	1	35.5556	4	1	1	1	4	4	4.25	0	3				98	Not available to maintain privacy of participants (standard plan was free text).	4	4	4	4	4	13.25
158	0	0	1	1	1	1	0	2	2	0	1	3	32	#NULL!	2	5	5	35.629	4	3	2	6	3.66667	5	11.75	0	1				98	Not available to maintain privacy of participants (standard plan was free text).	2	5	3.08333	5	5	8.25
159	0	0	1	1	1	1	0	1	1	0	1	3	35	#NULL!	2	5	4	25.2493	3	3	2	5	3.33333	6	24	0	1	I start with one piece but then keep eating	go for a walk	0	98	If I want an unhealthy snack because I start with one piece but then keep eating, then I will go for a walk	2	5	3.75	7	3.83333	19
160	0	0	1	1	1	1	0	1	2	0	1	4	40	#NULL!	3	5	4	27.7551	3	2	1	2	3.41667	6	13.25	0	1	I am drinking alcohol	drink a large glass of water	0	98	If I want an unhealthy snack because I am drinking alcohol, then I will drink a large glass of water	3	4	3.16667	5.66667	3.5	19.5
161	0	0	1	1	1	1	0	2	2	0	1	1	54	#NULL!	0	7	5	43.1291	4	2	1	3	5.66667	7	5.25	0	1				98	Not available to maintain privacy of participants (standard plan was free text).	4	4	4.91667	7	4.5	7.5
162	0	0	1	1	1	1	0	1	1	0	1	3	49	#NULL!	4	3	5	34.4922	4	3	2	5	3.83333	5.66667	3.5	0	1	I am sad	drink a large glass of water	0	98	If I want an unhealthy snack because I am sad, then I will drink a large glass of water	5	1	4.75	5.66667	2.66667	3.25
163	0	0	1	1	1	1	0	2	1	1	1	3	62	2	6	1	4	25.6896	3	3	2	6	6.08333	6.33333	3.75	0	1				98	Not available to maintain privacy of participants (standard plan was free text).	7	1	6.75	3.66667	4.83333	5
164	0	0	1	1	1	1	0	2	2	0	1	3	59	#NULL!	5	3	5	30.8642	4	3	2	6	5.41667	6	7.5	0	1				98	Not available to maintain privacy of participants (standard plan was free text).	4	5	4.33333	6	4.5	4.5
165	0	0	1	1	1	1	0	1	1	1	1	1	59	9	4	2	4	64.7014	4	3	2	4	4.83333	5.33333	28.5	0	1	I have a craving	eat a smaller amount	1	1	If I want an unhealthy snack because I have a craving, then I will eat a smaller amount	2	4	4.33333	4.33333	4	33.25
166	0	0	1	1	1	1	0	1	2	0	1	3	54	#NULL!	2	6	4	32.2353	4	3	2	6	3.83333	6	27.5	0	1	I am in front of a TV or computer	drink tea	0	98	If I want an unhealthy snack because I am in front of a TV or computer, then I will drink tea	6	1	5.58333	6.66667	6	9
167	0	0	1	1	1	1	0	1	1	1	1	3	65	21	3	4	5	35.3218	4	2	1	2	4.25	5	16.25	0	1	I am in front of a TV or computer	eat a piece of fruit	0	98	If I want an unhealthy snack because I am in front of a TV or computer, then I will eat a piece of fruit	5	2	5.25	6	5.83333	13.5
168	0	0	1	1	1	1	0	1	2	0	1	4	65	#NULL!	5	2	4	29.7442	3	3	2	4	5.41667	4.33333	9.5	0	1	the snack is right in front of me	eat fresh vegetables and dip	0	98	If I want an unhealthy snack because the snack is right in front of me, then I will eat fresh vegetables and dip	5	2	6	4.66667	4.33333	9.75
169	0	1	1	1	1	1	0	2	1	0	1	2	30	#NULL!	3	6	4	33.3861	4	1	1	1	2.25	2	165.75	0	1				98	Not available to maintain privacy of participants (standard plan was free text).	2	7	1	1	1	172.5
170	0	0	1	1	1	1	0	1	2	0	1	4	55	#NULL!	2	1	3	34.3195	4	2	1	3	4	4.33333	1.75	0	3	I am busy or stressed	drink a large glass of water	1	1	If I want an unhealthy snack because I am busy or stressed, then I will drink a large glass of water	5	1	3.58333	4.66667	4.66667	4.5
171	0	0	1	1	1	1	0	1	2	0	1	3	59	#NULL!	3	4	4	28.2284	3	3	2	5	3.5	6.33333	21.75	0	1	I am drinking tea or coffee	eat a piece of fruit	0	98	If I want an unhealthy snack because I am drinking tea or coffee, then I will eat a piece of fruit	4	3	4.08333	5	5.5	13.75
172	0	0	1	1	1	1	0	2	1	0	1	2	45	#NULL!	4	4	3	27.4691	3	3	2	5	5.41667	5	2	0	1				98	Not available to maintain privacy of participants (standard plan was free text).	2	2	5.5	6.66667	6	4.75
173	0	0	1	1	1	1	0	1	2	0	1	4	50	#NULL!	3	4	4	37.5776	4	3	2	6	3.75	5	23.25	0	1	I want to reward myself	drink tea	0	98	If I want an unhealthy snack because I want to reward myself, then I will drink tea	5	3	4.66667	5	5	14
174	0	0	1	1	1	1	0	1	1	1	1	4	60	1	4	2	3	31.7901	4	2	1	2	4.16667	6	18.25	0	3	I have a craving	eat a piece of fruit	1	1	If I want an unhealthy snack because I have a craving, then I will eat a piece of fruit	3	3	4.16667	6	5.83333	19.5
175	0	0	1	1	1	1	0	1	1	0	1	4	32	#NULL!	6	4	5	25.6173	3	3	2	4	3.5	6	12.75	0	1	I have a craving	eat a smaller amount	1	1	If I want an unhealthy snack because I have a craving, then I will eat a smaller amount	4	4	3.75	6.33333	5	18.25
176	0	0	1	1	1	1	0	2	1	0	1	4	57	#NULL!	5	3	3	33.9674	4	3	2	4	5.33333	6.33333	21	0	1				98	Not available to maintain privacy of participants (standard plan was free text).	5	3	3.66667	6.33333	6	19.75
177	0	0	1	1	1	1	0	1	2	0	1	3	41	#NULL!	4	4	5	36.4366	4	3	2	6	3.58333	6.33333	36.25	0	1	I am bored	drink a large glass of water	1	1	If I want an unhealthy snack because I am bored, then I will drink a large glass of water	4	4	3.91667	6	5.33333	16
178	0	0	1	1	1	1	0	1	2	1	1	4	50	10	3	5	5	33.4977	4	3	2	6	4	6	58	0	3	I am in front of a TV or computer	eat fresh vegetables and dip	0	98	If I want an unhealthy snack because I am in front of a TV or computer, then I will eat fresh vegetables and dip	2	5	3.5	5	2.83333	69.5
179	0	0	1	1	1	1	0	1	1	0	1	4	25	#NULL!	4	4	4	26.8274	3	3	2	4	3	3	44.5	0	3	I have a craving	eat a smaller amount	0	98	If I want an unhealthy snack because I have a craving, then I will eat a smaller amount	4	4	3	3	5	37.5
180	0	0	1	1	1	1	0	1	1	1	1	4	53	16	4	2	2	18.3655	1	3	2	6	4.41667	5	4.75	0	2	I start with one piece but then keep eating	take the food out of the packet and put it on a plate	0	98	If I want an unhealthy snack because I start with one piece but then keep eating, then I will take the food out of the packet and put it on a plate	4	1	4.33333	6	4	2.5
181	0	0	1	1	1	1	0	1	1	0	1	2	52	#NULL!	2	2	4	27.1731	3	3	2	6	5.33333	5.33333	16.5	0	1	I have a craving	eat a piece of fruit	0	98	If I want an unhealthy snack because I have a craving, then I will eat a piece of fruit	6	2	6	3.66667	5.33333	7.75
182	0	0	1	1	1	1	0	1	1	1	1	2	59	2	1	1	4	24.7555	2	3	2	6	5.08333	5	6.25	0	1	the snack is right in front of me	move the snack into a cupboard	0	98	If I want an unhealthy snack because the snack is right in front of me, then I will move the snack into a cupboard	2	2	5.33333	5	4	18.5
183	0	0	1	1	1	1	0	1	2	0	1	4	46	#NULL!	4	4	3	25.7117	3	1	1	1	4	4	6.75	0	2	I want to reward myself	eat a piece of fruit	0	98	If I want an unhealthy snack because I want to reward myself, then I will eat a piece of fruit	4	5	4	4	4	5
184	0	0	1	1	1	1	0	2	2	0	1	3	36	#NULL!	2	5	3	26.5338	3	2	1	2	3.83333	6	26.5	0	2				98	Not available to maintain privacy of participants (standard plan was free text).	3	4	3.41667	5	3.16667	24.25
185	0	0	1	1	1	1	0	1	1	0	1	3	44	#NULL!	5	1	1	29.7265	3	2	1	2	6.16667	2	3	0	2	I want to reward myself	take a break	0	98	If I want an unhealthy snack because I want to reward myself, then I will take a break	5	4	4.66667	3	3.33333	6
186	0	0	1	1	1	1	0	1	2	0	1	3	36	#NULL!	3	5	5	56.1687	4	3	2	4	3.75	6.66667	12.75	0	1	I am bored	drink a large glass of water	0	98	If I want an unhealthy snack because I am bored, then I will drink a large glass of water	4	6	3.16667	7	4.66667	9.5
187	0	0	1	1	1	1	0	1	2	0	1	2	46	#NULL!	2	3	3	28.9993	3	1	1	0	4.08333	6	26.5	0	2	I have a craving	drink a large glass of water	1	0	If I want an unhealthy snack because I have a craving, then I will drink a large glass of water	1	5	2.75	5	2.5	60
188	0	0	1	1	1	1	0	2	2	0	1	3	41	#NULL!	7	0	4	27.5482	3	3	2	6	5.83333	6	0.5	0	1				98	Not available to maintain privacy of participants (standard plan was free text).	1	0	6.83333	3.33333	6.16667	0
189	0	0	1	1	1	1	0	2	1	0	1	3	43	#NULL!	2	4	2	28.7347	3	1	1	0	4.16667	4	9.5	0	3				98	Not available to maintain privacy of participants (standard plan was free text).	1	2	5	2.66667	5	21.25
190	0	0	1	1	1	1	0	2	2	0	1	4	34	#NULL!	2	4	4	25.5367	3	3	2	5	4.08333	5.33333	4.75	0	1				98	Not available to maintain privacy of participants (standard plan was free text).	2	4	5.5	4	3.66667	5.75
191	0	0	1	1	1	1	0	1	2	0	1	2	63	#NULL!	3	1	4	30.1194	4	1	1	0	4	4	12.25	0	1	I am drinking tea or coffee	eat a piece of fruit	0	98	If I want an unhealthy snack because I am drinking tea or coffee, then I will eat a piece of fruit	3	3	4	4	4	7.25
192	0	0	1	1	1	1	0	1	2	0	1	3	27	#NULL!	4	5	5	29.3199	3	3	2	6	5.16667	7	23.75	0	1	I have a craving	eat a piece of fruit	0	98	If I want an unhealthy snack because I have a craving, then I will eat a piece of fruit	3	3	5.25	7	7	23.5
193	0	0	1	1	1	1	0	1	1	0	1	1	58	#NULL!	4	4	5	35.2653	4	3	2	6	4.66667	4.66667	19.75	0	1	I am drinking tea or coffee	eat a smaller amount	0	98	If I want an unhealthy snack because I am drinking tea or coffee, then I will eat a smaller amount	2	3	4.66667	4	3.66667	16
194	0	0	1	1	1	1	0	1	1	0	1	2	49	#NULL!	4	2	4	34.9003	4	1	1	1	3.91667	6	4.75	0	1	I am busy or stressed	go for a walk	0	98	If I want an unhealthy snack because I am busy or stressed, then I will go for a walk	3	1	5.33333	6	5.66667	7.75
195	0	0	1	1	1	1	0	2	1	1	1	2	42	9	2	1	3	32.4074	4	3	2	6	5.25	4	7.25	0	5				98	Not available to maintain privacy of participants (standard plan was free text).	0	0	4	4	4	14
196	0	0	1	1	1	1	0	1	2	0	1	1	64	#NULL!	4	4	4	26.0422	3	1	1	1	4.91667	7	17	0	2	people around me are eating	chat to someone for 5 minutes	0	98	If I want an unhealthy snack because people around me are eating, then I will chat to someone for 5 minutes	6	2	5	7	6.5	10
197	0	0	1	1	1	1	0	1	2	0	1	4	39	#NULL!	6	2	4	27.7344	3	2	1	2	5	6	12.5	0	1	I am bored	drink a large glass of water	0	98	If I want an unhealthy snack because I am bored, then I will drink a large glass of water	4	7	2.66667	5.66667	4.66667	22
198	0	0	1	1	1	1	0	1	1	0	1	3	56	#NULL!	2	2	4	41.9753	4	2	1	2	4	4	32.5	0	3	I am happy	go for a walk	0	98	If I want an unhealthy snack because I am happy, then I will go for a walk	1	4	3	4	4	11.75
199	0	0	1	1	1	1	0	2	2	0	1	3	51	#NULL!	1	4	4	37.0983	4	3	2	5	4.08333	5.66667	5	0	1				98	Not available to maintain privacy of participants (standard plan was free text).	6	1	4.75	6	4.66667	6.5
200	0	0	1	1	1	1	0	2	1	0	1	2	61	#NULL!	5	1	4	37.037	4	1	1	1	4.58333	5	11.75	0	2				98	Not available to maintain privacy of participants (standard plan was free text).	6	2	4.41667	6	4.83333	11.5
201	0	0	1	1	1	1	0	2	2	0	1	3	50	#NULL!	7	1	4	30.4688	4	3	2	5	3.75	5.66667	16.75	0	1				98	Not available to maintain privacy of participants (standard plan was free text).	3	4	3.91667	5	4.83333	14.75
202	0	0	1	1	1	1	0	1	2	0	1	4	39	#NULL!	7	4	5	27.268	3	3	2	4	3.83333	6.33333	14	0	2	I am in front of a TV or computer	drink a large glass of water	1	1	If I want an unhealthy snack because I am in front of a TV or computer, then I will drink a large glass of water	7	4	3.58333	5	6.33333	12
203	0	0	1	1	1	1	0	1	2	0	1	2	35	#NULL!	0	7	5	29.9688	3	3	2	6	3.5	3.66667	43.75	0	1	I am bored	eat a smaller amount	0	98	If I want an unhealthy snack because I am bored, then I will eat a smaller amount	0	1	4.33333	4	5.16667	21.25
204	0	0	1	1	1	1	0	1	2	1	1	2	58	20	6	0	4	31.9559	4	3	2	4	6	6.66667	5.25	0	1	I am bored	do a chore or task	0	98	If I want an unhealthy snack because I am bored, then I will do a chore or task	3	5	5	6	4.66667	7
205	0	0	1	1	1	1	0	1	2	0	1	3	40	#NULL!	0	7	5	32.2708	4	3	2	4	2.75	7	42.5	0	1	I start with one piece but then keep eating	eat a piece of fruit	0	98	If I want an unhealthy snack because I start with one piece but then keep eating, then I will eat a piece of fruit	4	4	2.41667	7	4.16667	38.5
206	0	0	1	1	1	1	0	1	2	0	1	3	57	#NULL!	5	1	5	32.8614	4	3	2	4	4.16667	6	4	0	1	I start with one piece but then keep eating	eat fresh vegetables and dip	1	0	If I want an unhealthy snack because I start with one piece but then keep eating, then I will eat fresh vegetables and dip	5	2	5.5	6	4.66667	4.75
207	0	0	1	1	1	1	0	2	2	0	1	2	25	#NULL!	2	3	5	34.4753	4	3	2	6	4.75	6	9.5	0	1				98	Not available to maintain privacy of participants (standard plan was free text).	2	7	3.66667	6	1.83333	12.25
208	0	0	1	1	1	1	0	2	1	1	1	4	62	12	6	2	5	25.8645	3	3	2	6	7	4.66667	10.5	0	1				98	Not available to maintain privacy of participants (standard plan was free text).	6	2	7	2	4.66667	2.5
209	0	0	1	1	1	1	0	1	1	1	1	3	64	0	3	0	4	24.3375	2	2	1	3	7	7	7.5	0	1	I have a craving	do a chore or task	0	98	If I want an unhealthy snack because I have a craving, then I will do a chore or task	7	4	6.33333	4	2	4.25
210	0	0	1	1	1	1	0	1	1	0	1	4	28	#NULL!	2	2	4	37.5274	4	1	1	1	3.91667	3.66667	14.5	0	3	I am bored	eat fresh vegetables and dip	0	98	If I want an unhealthy snack because I am bored, then I will eat fresh vegetables and dip	5	3	4	4	4	36
211	0	0	1	1	1	1	0	2	2	0	1	3	43	#NULL!	2	0	4	34.4781	4	3	2	4	6.66667	4	0.75	0	2				98	Not available to maintain privacy of participants (standard plan was free text).	7	0	4.75	4	4	2
212	0	0	1	1	1	1	0	1	2	1	1	4	63	17	0	0	4	38.4554	4	2	1	3	4.66667	7	1.5	0	1	I am sad	go for a walk	0	98	If I want an unhealthy snack because I am sad, then I will go for a walk	1	1	5.41667	7	7	9.75
213	0	0	1	1	1	1	0	1	2	0	1	3	34	#NULL!	2	5	3	26.1286	3	3	2	4	3.91667	6	27.25	0	1	I have a craving	drink a large glass of water	0	98	If I want an unhealthy snack because I have a craving, then I will drink a large glass of water	2	5	3.5	6	5.33333	34.5
214	0	0	1	1	1	1	0	1	1	0	1	4	53	#NULL!	3	6	5	28.7256	3	3	2	6	4.08333	6	12	0	1	I am drinking tea or coffee	listen to music	0	98	If I want an unhealthy snack because I am drinking tea or coffee, then I will listen to music	5	4	4.66667	5	4.83333	12
215	0	0	1	1	1	1	0	1	2	0	2	2	47	#NULL!	5	2	1	26.6728	3	2	1	3	4.41667	7	44	0	1	I have a craving	drink tea	0	98	If I want an unhealthy snack because I have a craving, then I will drink tea	7	2	5.58333	7	6.33333	2.5
216	0	0	1	1	1	1	0	2	2	0	1	3	57	#NULL!	7	1	3	34.5271	4	3	2	5	5.33333	5	1.75	0	1				98	Not available to maintain privacy of participants (standard plan was free text).	7	1	5.91667	3	7	0.75
217	0	0	1	1	1	1	0	1	2	0	1	2	51	#NULL!	2	5	4	55.9671	4	3	2	4	3.5	6.33333	23	0	1	I am bored	eat a piece of fruit	0	98	If I want an unhealthy snack because I am bored, then I will eat a piece of fruit	5	4	3.33333	6	2.33333	18.5
218	0	0	1	1	1	1	0	1	2	0	1	3	48	#NULL!	5	4	4	25.0399	3	3	2	5	5.08333	6.66667	10.5	0	1	I am busy or stressed	eat a piece of fruit	1	0	If I want an unhealthy snack because I am busy or stressed, then I will eat a piece of fruit	7	1	6.41667	3.66667	3.83333	10
219	0	0	1	1	1	1	0	2	1	0	1	3	56	#NULL!	5	2	4	25.9259	3	3	2	6	4.66667	5.66667	20	0	1				98	Not available to maintain privacy of participants (standard plan was free text).	5	3	4.08333	5	5	27
220	0	0	1	1	1	1	0	1	2	0	1	1	59	#NULL!	5	7	1	43.0556	4	2	1	2	4.41667	5.33333	12.25	0	3	I have a craving	drink a large glass of water	0	98	If I want an unhealthy snack because I have a craving, then I will drink a large glass of water	6	4	4.33333	5	4.83333	1.25
221	0	0	1	1	1	1	0	2	1	0	1	3	22	#NULL!	4	6	3	35.6834	4	1	1	0	3.25	3.66667	40.75	0	5				98	Not available to maintain privacy of participants (standard plan was free text).	6	7	2.25	3.33333	5	60.25
222	0	0	1	1	1	1	0	1	1	0	1	1	49	#NULL!	3	5	3	27.0842	3	3	2	5	2.75	6	18.75	0	2	I am sad	go for a walk	0	98	If I want an unhealthy snack because I am sad, then I will go for a walk	5	4	3.41667	6	5.83333	17.5
223	0	0	1	1	1	1	0	2	1	0	1	3	35	#NULL!	5	1	4	36.1395	4	3	2	5	4.16667	3	13.25	0	1				98	Not available to maintain privacy of participants (standard plan was free text).	4	4	3	3	5	11
224	0	0	1	1	1	1	0	2	1	0	1	3	51	#NULL!	1	4	5	31.3146	4	3	2	6	2.91667	4	11.75	0	1				98	Not available to maintain privacy of participants (standard plan was free text).	0	4	2.33333	4.33333	4	14
225	0	0	1	1	1	1	0	1	2	0	1	3	53	#NULL!	2	0	4	25.0593	3	2	1	3	6	5	0.75	0	2	people around me are eating	drink a large glass of water	0	98	If I want an unhealthy snack because people around me are eating, then I will drink a large glass of water	1	1	5.83333	7	6	0.25
226	0	0	1	1	1	1	0	2	1	0	1	4	52	#NULL!	1	1	5	28.7317	3	3	2	6	4.5	4	1.5	0	2				98	Not available to maintain privacy of participants (standard plan was free text).	1	1	7	2	1	2.5
227	0	0	1	1	1	1	0	2	1	0	1	4	45	#NULL!	5	2	5	29.7004	3	3	2	5	4.75	5	20.5	0	1				98	Not available to maintain privacy of participants (standard plan was free text).	3	4	4.16667	5	4.83333	19.75
228	0	0	1	1	1	1	0	1	2	0	1	2	46	#NULL!	4	3	3	26.2917	3	2	1	3	4.66667	6	5.75	0	1	I am busy or stressed	drink a large glass of water	0	98	If I want an unhealthy snack because I am busy or stressed, then I will drink a large glass of water	5	3	4.83333	5	5	9.5
229	0	0	1	1	1	1	0	1	2	1	1	4	63	14	5	1	4	23.5294	2	3	2	6	4.75	6.33333	6.5	0	1	the snack is right in front of me	drink a large glass of water	0	98	If I want an unhealthy snack because the snack is right in front of me, then I will drink a large glass of water	6	2	3.75	6.33333	5.66667	5.25
230	0	0	1	1	1	1	0	1	2	0	1	2	36	#NULL!	2	2	5	28.1337	3	3	2	6	4	6	10.5	0	1	people around me are eating	eat a smaller amount	1	1	If I want an unhealthy snack because people around me are eating, then I will eat a smaller amount	2	3	4.08333	6	3.16667	8.5
231	0	0	1	1	1	1	0	1	2	0	1	2	55	#NULL!	5	4	4	30.1166	4	3	2	6	4.66667	4	17	0	1	I am in front of a TV or computer	eat a piece of fruit	0	98	If I want an unhealthy snack because I am in front of a TV or computer, then I will eat a piece of fruit	6	2	4.25	6	6.5	8.25
232	0	0	1	1	1	1	0	2	1	0	1	4	49	#NULL!	5	2	4	26.2346	3	3	2	5	5.83333	5	15.25	0	3				98	Not available to maintain privacy of participants (standard plan was free text).	5	3	4	6	5	9.5
233	0	0	1	1	1	1	0	1	2	0	1	2	63	#NULL!	4	1	5	25.9701	3	2	1	2	4.5	5	4.25	0	1	I am drinking tea or coffee	eat a smaller amount	0	98	If I want an unhealthy snack because I am drinking tea or coffee, then I will eat a smaller amount	6	1	5.83333	6	5.83333	2
234	0	0	1	1	1	1	0	2	2	0	1	3	45	#NULL!	3	6	4	37.3333	4	3	2	6	4.5	6.33333	6.75	0	2				98	Not available to maintain privacy of participants (standard plan was free text).	1	7	4.66667	6	6	2.5
235	0	0	1	1	1	1	0	1	1	0	1	4	63	#NULL!	0	0	5	31.1419	4	3	2	5	4.83333	2	10.75	0	5	I have arrived home	drink tea	0	98	If I want an unhealthy snack because I have arrived home, then I will drink tea	3	3	5.83333	2	4.66667	8.75
236	0	0	1	1	1	1	0	1	1	1	1	4	63	7	6	2	5	36.7188	4	2	1	3	4.75	7	2.5	0	2	I am drinking tea or coffee	eat a piece of fruit	0	98	If I want an unhealthy snack because I am drinking tea or coffee, then I will eat a piece of fruit	5	3	5.41667	6.33333	4.83333	13.25
237	0	0	1	1	1	1	0	2	1	1	1	3	61	10	7	1	5	26.2188	3	3	2	6	5.08333	6	3	0	1				98	Not available to maintain privacy of participants (standard plan was free text).	5	2	4.91667	6	6.83333	2.25
238	0	0	1	1	1	1	0	2	1	0	1	3	66	#NULL!	2	6	4	26.449	3	3	2	6	2.5	4	33.75	0	1				98	Not available to maintain privacy of participants (standard plan was free text).	6	1	4.66667	6	6.5	20.75
239	0	0	1	1	1	1	0	2	1	0	1	4	60	#NULL!	3	3	4	42.9383	4	3	2	4	4.75	5	8.25	0	2				98	Not available to maintain privacy of participants (standard plan was free text).	4	2	5.16667	5	5	8
240	0	0	1	1	1	1	0	1	2	0	1	4	57	#NULL!	6	2	5	27.7551	3	1	1	1	6.33333	6	5	0	2	I want to reward myself	go for a walk	1	1	If I want an unhealthy snack because I want to reward myself, then I will go for a walk	5	1	5.83333	5.66667	3.83333	4
241	0	0	1	1	1	1	0	2	1	0	1	2	53	#NULL!	7	4	5	32.0759	4	2	1	3	4.5	5	24.75	0	1				98	Not available to maintain privacy of participants (standard plan was free text).	3	2	4.91667	4.66667	5.33333	28
242	0	0	1	1	1	1	0	1	1	1	1	2	58	17	2	3	2	44.5816	4	3	2	5	5.33333	6.33333	1.75	0	1	I have a craving	eat a piece of fruit	0	98	If I want an unhealthy snack because I have a craving, then I will eat a piece of fruit	2	4	3.91667	6.33333	4.16667	6.75
243	0	0	1	1	1	1	0	1	2	0	1	3	65	#NULL!	1	3	4	45.1614	4	3	2	5	4.33333	7	37.25	0	1	I start with one piece but then keep eating	go for a walk	0	98	If I want an unhealthy snack because I start with one piece but then keep eating, then I will go for a walk	1	1	4	4	5	21.25
244	0	0	1	1	1	1	0	1	2	0	1	2	42	#NULL!	5	3	4	25.8786	3	3	2	4	3.83333	5	35.25	0	2	I have a craving	eat a smaller amount	1	0	If I want an unhealthy snack because I have a craving, then I will eat a smaller amount	5	6	3.5	5	3.5	25.75
245	0	0	1	1	1	1	0	2	1	1	1	3	62	3	3	4	4	37.3257	4	3	2	6	5.58333	5.33333	21.5	0	1				98	Not available to maintain privacy of participants (standard plan was free text).	4	1	5.33333	4	4.16667	11
246	0	0	1	1	1	1	0	2	2	0	1	2	59	#NULL!	5	2	4	27.5482	3	2	1	2	4.83333	5	6	0	2				98	Not available to maintain privacy of participants (standard plan was free text).	5	4	3.66667	5.33333	4.33333	10.25
247	0	0	1	1	1	1	0	1	1	0	1	2	49	#NULL!	1	6	4	26.556	3	2	1	3	2.5	5.66667	35.75	0	1	I am bored	do a chore or task	1	0	If I want an unhealthy snack because I am bored, then I will do a chore or task	2	6	1.5	5.33333	3.66667	32.25
248	0	0	1	1	1	1	0	1	2	1	1	4	58	2	5	3	5	35.4172	4	3	2	6	4.5	6.33333	22.25	0	1	I start with one piece but then keep eating	take the food out of the packet and put it on a plate	0	98	If I want an unhealthy snack because I start with one piece but then keep eating, then I will take the food out of the packet and put it on a plate	6	4	5.83333	5.33333	6	23.75
249	0	0	1	1	1	1	0	2	2	0	1	3	34	#NULL!	2	4	5	31.0376	4	3	2	6	4.16667	7	20.75	0	1				98	Not available to maintain privacy of participants (standard plan was free text).	3	1	3.91667	5	3.66667	17
250	0	0	1	1	1	1	0	1	1	1	1	3	62	#NULL!	6	0	4	26.5759	3	3	2	6	6.83333	5	3.75	0	1	I have a craving	drink a large glass of water	0	98	If I want an unhealthy snack because I have a craving, then I will drink a large glass of water	6	0	6.41667	5.33333	6.33333	0.75
251	0	0	1	1	1	1	0	1	1	0	1	4	60	#NULL!	2	1	5	28.0899	3	3	2	5	4.5	6	9	0	1	I have a craving	eat fresh vegetables and dip	1	1	If I want an unhealthy snack because I have a craving, then I will eat fresh vegetables and dip	4	0	6	5	5	19.75
252	0	0	1	1	1	1	0	1	2	0	1	3	48	#NULL!	4	4	4	78.4208	4	2	1	3	4.08333	6	24.25	0	2	I am busy or stressed	eat a piece of fruit	0	98	If I want an unhealthy snack because I am busy or stressed, then I will eat a piece of fruit	3	4	3.83333	5.33333	5	10.5
253	0	0	1	1	1	1	0	2	2	0	1	3	33	#NULL!	3	4	4	40.625	4	3	2	6	4.16667	6	18.75	0	1				98	Not available to maintain privacy of participants (standard plan was free text).	4	4	3.5	6	4.83333	14
254	0	0	1	1	1	1	0	2	1	0	1	2	48	#NULL!	2	6	3	26.0933	3	1	1	0	3.75	4	65	0	2				98	Not available to maintain privacy of participants (standard plan was free text).	0	7	2.58333	5	4	60
255	0	0	1	1	1	1	0	2	2	0	1	3	32	#NULL!	3	5	3	31.5115	4	3	2	4	3.5	6	65	0	1				98	Not available to maintain privacy of participants (standard plan was free text).	4	5	3.58333	6	6.5	31.75
256	0	0	1	1	1	1	0	2	2	0	1	2	47	#NULL!	1	1	4	28.5665	3	2	1	3	4.66667	7	2.5	0	3				98	Not available to maintain privacy of participants (standard plan was free text).	4	1	4.75	5	5	5.75
257	0	0	1	1	1	1	0	2	2	0	1	4	30	#NULL!	4	5	4	27.5873	3	3	2	5	4.16667	5.66667	7.5	0	2				98	Not available to maintain privacy of participants (standard plan was free text).	2	3	4.58333	6.33333	6	15
258	0	0	1	1	1	1	0	2	1	1	1	4	65	16	6	1	4	23.8087	2	3	2	6	5.91667	4	1.25	0	1				98	Not available to maintain privacy of participants (standard plan was free text).	6	1	6.75	4	5.83333	1.75
259	0	0	1	1	1	1	0	1	2	0	1	2	57	#NULL!	4	4	3	30.4832	4	1	1	0	4.08333	5	37	0	2	I am in front of a TV or computer	drink a large glass of water	0	98	If I want an unhealthy snack because I am in front of a TV or computer, then I will drink a large glass of water	3	5	5.16667	6	3.5	32
260	0	0	1	1	1	1	0	1	2	0	1	2	38	#NULL!	4	2	4	27.8852	3	2	1	2	4.25	6.33333	8.5	0	1	I am busy or stressed	drink a large glass of water	0	98	If I want an unhealthy snack because I am busy or stressed, then I will drink a large glass of water	5	2	4.75	5.66667	5.5	13.5
261	0	0	1	1	1	1	0	1	1	0	1	3	39	#NULL!	7	3	5	28.4082	3	3	2	6	4.83333	4.33333	33	0	1	I am sad	eat a piece of fruit	0	98	If I want an unhealthy snack because I am sad, then I will eat a piece of fruit	4	4	4.5	7	5.16667	23
262	0	0	1	1	1	1	0	2	2	1	2	4	37	4	4	2	4	25.3906	3	3	2	5	4.83333	6.66667	5.5	0	1				98	Not available to maintain privacy of participants (standard plan was free text).	2	5	4.16667	5.33333	4	5.5
263	0	0	1	1	1	1	0	2	1	1	1	2	61	5	4	3	4	24.977	2	3	2	6	4.5	5	11	0	1				98	Not available to maintain privacy of participants (standard plan was free text).	2	1	5.41667	5	6.16667	9.5
264	0	0	1	1	1	1	0	2	2	1	1	2	50	11	5	1	5	28.125	3	3	2	6	5.75	4.66667	2.25	0	1				98	Not available to maintain privacy of participants (standard plan was free text).	6	1	5.41667	5.66667	6	1.75
265	0	0	1	1	1	1	0	2	2	0	1	2	29	#NULL!	1	4	5	32.6905	4	3	2	6	4	6.66667	14.75	0	1				98	Not available to maintain privacy of participants (standard plan was free text).	0	7	4.5	6.33333	3.16667	19.75
266	0	0	1	1	1	1	0	2	1	0	1	3	58	#NULL!	4	0	5	26.1592	3	3	2	4	4.41667	4	4	0	1				98	Not available to maintain privacy of participants (standard plan was free text).	2	5	4.5	4	2	10.25
267	0	0	1	1	1	1	0	2	2	0	1	1	56	#NULL!	6	1	4	31.746	4	2	1	2	5.16667	7	5.5	0	1				98	Not available to maintain privacy of participants (standard plan was free text).	5	6	4.08333	6.33333	6	6
268	0	0	1	1	1	1	0	1	1	1	1	2	61	18	4	1	4	37.037	4	3	2	4	4.91667	7	8.75	0	1	I have a craving	eat a piece of fruit	0	98	If I want an unhealthy snack because I have a craving, then I will eat a piece of fruit	4	4	4.58333	6	3.83333	6.5
269	0	0	1	1	1	1	0	1	1	0	1	4	65	#NULL!	2	6	3	41.0156	4	1	1	0	3.83333	4	35	0	1	someone offers me a snack	drink tea	1	1	If I want an unhealthy snack because someone offers me a snack, then I will drink tea	1	3	4.16667	6	4.33333	30.25
270	0	0	1	1	1	1	0	1	1	0	1	4	65	#NULL!	3	5	5	26.5118	3	2	1	2	4.66667	4.66667	14.5	0	1	I am in front of a TV or computer	eat a smaller amount	0	98	If I want an unhealthy snack because I am in front of a TV or computer, then I will eat a smaller amount	3	4	5	3.66667	3	8
271	0	0	1	1	1	1	0	1	1	0	1	3	63	#NULL!	5	5	4	26.5118	3	3	2	5	2.75	4.33333	27.25	0	2	I am bored	eat a piece of fruit	0	98	If I want an unhealthy snack because I am bored, then I will eat a piece of fruit	5	5	4.08333	4	3.16667	23.5
272	0	0	1	1	1	1	0	1	2	0	1	4	56	#NULL!	4	2	5	29.0318	3	2	1	2	4.41667	6.33333	14.75	0	1	I am drinking tea or coffee	do a chore or task	1	1	If I want an unhealthy snack because I am drinking tea or coffee, then I will do a chore or task	5	2	6.16667	7	5.83333	10.5
273	0	0	1	1	1	1	0	1	2	0	1	4	65	#NULL!	1	6	4	45.7317	4	3	2	6	3.16667	6	43.5	0	2	I am in front of a TV or computer	drink a large glass of water	0	98	If I want an unhealthy snack because I am in front of a TV or computer, then I will drink a large glass of water	2	6	3.75	6	4	31
274	0	0	1	1	1	1	0	2	2	0	1	2	56	#NULL!	3	3	4	33.2031	4	3	2	5	4.75	5.33333	3	0	1				98	Not available to maintain privacy of participants (standard plan was free text).	7	0	6	4	5	7.75
275	0	0	1	1	1	1	0	1	2	0	1	2	47	#NULL!	2	5	5	33.2515	4	3	2	4	3.41667	5.66667	41	0	1	I am bored	drink a large glass of water	0	98	If I want an unhealthy snack because I am bored, then I will drink a large glass of water	2	3	2.5	5.66667	6.33333	32
276	0	0	1	1	1	1	0	1	2	1	1	4	58	9	4	4	5	41.744	4	3	2	6	4.66667	3.33333	29	0	1	I am busy or stressed	do a chore or task	1	1	If I want an unhealthy snack because I am busy or stressed, then I will do a chore or task	1	6	3.58333	4.66667	2.5	24.25
277	0	0	1	1	1	1	0	1	2	1	1	2	59	11	3	2	5	32.8125	4	3	2	5	5	6	3.75	0	2	someone offers me a snack	politely say "No thankyou!"	0	98	If I want an unhealthy snack because someone offers me a snack, then I will politely say "No thankyou!"	4	1	5	3.33333	4.66667	2.25
278	0	0	1	1	1	1	0	2	2	0	1	4	58	#NULL!	7	0	5	27.3438	3	3	2	4	6	6.66667	3.25	0	1				98	Not available to maintain privacy of participants (standard plan was free text).	7	0	7	7	7	2.5
279	0	0	1	1	1	1	0	1	1	0	1	2	49	#NULL!	4	4	3	35.3218	4	1	1	0	3.41667	4	83.25	0	3	I am happy	listen to music	0	98	If I want an unhealthy snack because I am happy, then I will listen to music	4	5	4	4	4	20.5
280	0	0	1	1	1	1	0	1	2	0	1	3	38	#NULL!	4	2	5	27.7551	3	3	2	4	4.25	5	2.25	0	2	I have a craving	go for a walk	0	98	If I want an unhealthy snack because I have a craving, then I will go for a walk	4	1	3.58333	4	6	2
281	0	0	1	1	1	1	0	1	2	0	1	2	48	#NULL!	4	4	5	26.7094	3	3	2	6	4.08333	7	13.5	0	1	I have a craving	eat a piece of fruit	1	1	If I want an unhealthy snack because I have a craving, then I will eat a piece of fruit	4	4	4.08333	7	4.5	19
282	0	0	1	1	1	1	0	1	1	0	1	2	50	#NULL!	1	4	4	26.2346	3	2	1	3	3.16667	6	23.75	0	1	I am bored	do a chore or task	0	98	If I want an unhealthy snack because I am bored, then I will do a chore or task	3	4	3.83333	5.66667	4.83333	24.5
283	0	0	1	1	1	1	0	1	2	1	1	1	55	11	5	2	4	35.1562	4	1	1	1	5.25	1.66667	2	0	1	people around me are eating	drink a large glass of water	0	98	If I want an unhealthy snack because people around me are eating, then I will drink a large glass of water	7	4	4	5	5	5.75
284	0	0	1	1	1	1	0	1	1	0	1	3	33	#NULL!	4	4	3	36.7309	4	3	2	6	4.41667	4.33333	16.5	0	1	I have arrived home	eat a piece of fruit	0	98	If I want an unhealthy snack because I have arrived home, then I will eat a piece of fruit	5	4	5.25	4	4	17.25
285	0	0	1	1	1	1	0	1	2	0	1	3	43	#NULL!	5	3	4	33.7925	4	2	1	3	4	6	29.75	0	2	I am bored	eat a piece of fruit	0	98	If I want an unhealthy snack because I am bored, then I will eat a piece of fruit	4	5	4.08333	6	4.33333	11.25
286	0	0	1	1	1	1	0	2	2	0	2	4	33	#NULL!	5	2	4	27.9904	3	3	2	5	4.75	6	6.5	0	1				98	Not available to maintain privacy of participants (standard plan was free text).	5	2	6	6	6	5.5
287	0	0	1	1	1	1	0	2	2	0	1	2	61	#NULL!	6	3	3	30.4218	4	2	1	2	4.41667	5	31.75	0	2				98	Not available to maintain privacy of participants (standard plan was free text).	6	2	4.83333	5.66667	5.5	38
288	0	0	1	1	1	1	0	2	2	0	1	3	61	#NULL!	6	2	5	26.4381	3	3	2	6	4	6	21.5	0	1				98	Not available to maintain privacy of participants (standard plan was free text).	3	5	3.91667	5.66667	5.33333	12
289	0	0	1	1	1	1	0	1	2	0	1	3	59	#NULL!	4	4	4	34.5473	4	3	2	5	4	4	13.75	0	2	I start with one piece but then keep eating	drink a large glass of water	0	98	If I want an unhealthy snack because I start with one piece but then keep eating, then I will drink a large glass of water	3	4	4.25	5	4.16667	16
290	0	0	1	1	1	1	0	1	2	0	1	4	53	#NULL!	7	1	5	31.975	4	3	2	5	6	5.66667	1.5	0	1	I am in front of a TV or computer	eat a piece of fruit	0	98	If I want an unhealthy snack because I am in front of a TV or computer, then I will eat a piece of fruit	5	1	5.66667	5	6	0.5
291	0	0	1	1	1	1	0	1	2	0	1	2	63	#NULL!	1	1	3	33.91	4	1	1	1	4.08333	5.33333	4	0	2	I am bored	drink a large glass of water	0	98	If I want an unhealthy snack because I am bored, then I will drink a large glass of water	3	1	3.83333	4	4.66667	9.25
292	0	0	1	1	1	1	0	1	2	1	1	2	49	6	3	6	3	36.5062	4	2	1	2	4.58333	6	14.25	0	1	I am drinking alcohol	drink a large glass of water	1	0	If I want an unhealthy snack because I am drinking alcohol, then I will drink a large glass of water	4	2	6	6	5.16667	9.75
293	0	0	1	1	1	1	0	1	1	0	1	4	61	#NULL!	4	4	5	25.8806	3	3	2	6	4.91667	5	15	0	1	someone offers me a snack	eat a smaller amount	1	1	If I want an unhealthy snack because someone offers me a snack, then I will eat a smaller amount	4	2	5.41667	5	4.66667	4.75
294	0	0	1	1	1	1	0	1	2	1	1	3	48	3	5	1	4	30.8185	4	3	2	6	4.66667	5	10.25	0	2	I have a craving	eat a piece of fruit	0	98	If I want an unhealthy snack because I have a craving, then I will eat a piece of fruit	6	1	5.16667	5	5.5	9.75
295	0	0	1	1	1	1	0	1	2	0	1	3	64	#NULL!	5	4	5	27.968	3	3	2	5	4.16667	6	15.25	0	1	I am in front of a TV or computer	drink tea	0	98	If I want an unhealthy snack because I am in front of a TV or computer, then I will drink tea	4	2	3.91667	5	2.83333	15.75
296	0	0	1	1	1	1	0	1	1	0	1	3	40	#NULL!	4	4	1	26.1224	3	2	1	2	5	4	12	0	3	I am sad	eat a smaller amount	0	98	If I want an unhealthy snack because I am sad, then I will eat a smaller amount	4	4	4	4	4	13.75
297	0	0	1	1	1	1	0	2	2	0	1	3	32	#NULL!	5	4	5	29.3878	3	3	2	4	3.25	6.66667	19	0	1				98	Not available to maintain privacy of participants (standard plan was free text).	4	3	2.83333	7	5.16667	34.75
298	0	0	1	1	1	1	0	1	2	1	1	4	60	23	5	2	5	51.1111	4	3	2	4	5.33333	6.33333	8.25	0	1	I am in front of a TV or computer	eat fresh vegetables and dip	1	1	If I want an unhealthy snack because I am in front of a TV or computer, then I will eat fresh vegetables and dip	6	1	5.5	7	5.83333	12.5
299	0	0	1	1	1	1	0	1	2	0	1	3	41	#NULL!	7	4	5	35.9184	4	1	1	1	3.33333	5	5.75	0	1	I have a craving	eat a piece of fruit	0	98	If I want an unhealthy snack because I have a craving, then I will eat a piece of fruit	7	7	2.91667	4	4	26
300	0	0	1	1	1	1	0	1	2	0	1	3	52	#NULL!	7	1	5	26.2227	3	2	1	2	5	6	1	0	1	I am sad	go for a walk	0	98	If I want an unhealthy snack because I am sad, then I will go for a walk	6	1	5	6	4	1.5
301	0	0	1	1	1	1	0	2	1	0	1	3	61	#NULL!	3	1	5	29.3776	3	2	1	2	4.25	6	16.25	0	1				98	Not available to maintain privacy of participants (standard plan was free text).	2	2	4.5	3	4.83333	28.75
302	0	0	1	1	1	1	0	2	1	0	1	2	59	#NULL!	4	1	3	29.7339	3	2	1	2	6	1	4.5	0	3				98	Not available to maintain privacy of participants (standard plan was free text).	1	1	5.58333	7	7	3
303	0	0	1	1	1	1	0	2	1	0	1	3	56	#NULL!	5	4	5	26.5089	3	3	2	6	3.91667	5	22.25	0	1				98	Not available to maintain privacy of participants (standard plan was free text).	4	3	4.08333	4.33333	2	16.75
304	0	0	1	1	1	1	0	2	2	0	1	3	59	#NULL!	4	1	5	28.4053	3	2	1	3	6	5	7.75	0	2				98	Not available to maintain privacy of participants (standard plan was free text).	1	0	6.25	2	1	3.5
305	0	0	1	1	1	1	0	1	1	1	1	4	63	5	6	1	4	27.9904	3	3	2	6	5.75	4.33333	10.75	0	3	I am drinking alcohol	drink a large glass of water	0	98	If I want an unhealthy snack because I am drinking alcohol, then I will drink a large glass of water	6	1	6.91667	4	4.33333	9.25
306	0	0	1	1	1	1	0	1	1	0	1	3	63	#NULL!	5	3	4	26.0388	3	1	1	1	4.08333	6	24.5	0	1	I am drinking tea or coffee	eat a smaller amount	0	98	If I want an unhealthy snack because I am drinking tea or coffee, then I will eat a smaller amount	2	5	4.25	5	5	30.5
307	0	0	1	1	1	1	0	2	1	0	1	4	53	#NULL!	4	4	5	27.0416	3	3	2	4	4.66667	5	24.75	0	1				98	Not available to maintain privacy of participants (standard plan was free text).	5	3	4.66667	4	4	7.25
308	0	0	1	1	1	1	0	1	1	1	1	3	63	9	5	3	5	36.7284	4	2	1	3	5.08333	5.66667	15	0	1	the snack is right in front of me	drink a large glass of water	0	98	If I want an unhealthy snack because the snack is right in front of me, then I will drink a large glass of water	5	2	4.08333	6	6	7.25
309	0	0	1	1	1	1	0	2	1	1	1	2	58	3	6	2	2	26.2878	3	3	2	4	6	7	6.25	0	1				98	Not available to maintain privacy of participants (standard plan was free text).	7	1	7	7	7	4.25
310	0	0	1	1	1	1	0	1	1	0	1	2	25	#NULL!	3	4	3	27.6817	3	2	1	2	3.33333	4.66667	9.25	0	3	I start with one piece but then keep eating	go for a walk	0	98	If I want an unhealthy snack because I start with one piece but then keep eating, then I will go for a walk	3	4	3.83333	4	4	35.25
311	0	0	1	1	1	1	0	2	1	0	1	3	54	#NULL!	3	6	4	40.3262	4	3	2	6	3.33333	5	67.75	0	1				98	Not available to maintain privacy of participants (standard plan was free text).	1	7	2.83333	6	4	43.25
312	0	0	1	1	1	1	0	1	1	1	1	3	55	19	6	2	3	31.9122	4	3	2	4	5.25	6.33333	4.5	0	1	it is part of a celebration or special event	eat a piece of fruit	0	98	If I want an unhealthy snack because it is part of a celebration or special event, then I will eat a piece of fruit	5	2	5.83333	6	6	6.75
313	0	0	1	1	1	1	0	2	2	1	1	3	48	4	4	5	4	33.4124	4	3	2	6	5	7	20.75	0	1				98	Not available to maintain privacy of participants (standard plan was free text).	6	2	6.41667	6	4	8.25
314	0	0	1	1	1	1	0	2	2	0	1	3	26	#NULL!	0	7	5	25.6055	3	3	2	4	4.25	7	10.5	0	1				98	Not available to maintain privacy of participants (standard plan was free text).	0	7	3.5	7	1	5.25
315	0	0	1	1	1	1	0	1	1	1	1	2	59	3	0	0	2	30.7958	4	2	1	2	6.5	4	3	0	1	it is part of a celebration or special event	eat a piece of fruit	1	0	If I want an unhealthy snack because it is part of a celebration or special event, then I will eat a piece of fruit	1	0	7	5	5.33333	1.25
316	0	0	1	1	1	1	0	1	2	1	1	4	36	12	4	4	5	29.7619	3	2	1	3	4.33333	6.33333	4	0	1	I am bored	eat a piece of fruit	0	98	If I want an unhealthy snack because I am bored, then I will eat a piece of fruit	0	5	3.41667	7	5	2
317	0	0	1	1	1	1	0	1	1	0	1	3	62	#NULL!	6	0	1	31.7739	4	1	1	0	5.75	6.33333	21.25	0	3	I am bored	eat a piece of fruit	0	98	If I want an unhealthy snack because I am bored, then I will eat a piece of fruit	0	1	6.41667	5	4	6.75
318	0	0	1	1	1	1	0	1	2	1	1	3	47	4	4	2	4	27.0842	3	3	2	4	4.75	5.66667	16	0	1	I have a craving	drink a large glass of water	0	98	If I want an unhealthy snack because I have a craving, then I will drink a large glass of water	6	2	4.5	4.33333	5.16667	13.5
319	0	0	1	1	1	1	0	2	1	0	1	2	47	#NULL!	1	2	5	27.9947	3	2	1	3	6.25	6	8.5	0	1				98	Not available to maintain privacy of participants (standard plan was free text).	4	2	4.91667	5.66667	4	3.75
320	0	0	1	1	1	1	0	2	1	0	1	2	31	#NULL!	1	5	4	30.4498	4	3	2	6	3.5	7	40	0	1				98	Not available to maintain privacy of participants (standard plan was free text).	1	3	3.83333	6	4.16667	42
321	0	0	1	1	1	1	0	2	1	0	1	3	52	#NULL!	2	5	5	30.1896	4	3	2	6	3.08333	4.66667	23.5	0	1				98	Not available to maintain privacy of participants (standard plan was free text).	4	4	2.75	4.66667	2	22
322	0	0	1	1	1	1	0	1	1	0	1	3	39	#NULL!	3	2	5	27.7575	3	3	2	4	5.5	5	10.25	0	1	I am in front of a TV or computer	eat a smaller amount	0	98	If I want an unhealthy snack because I am in front of a TV or computer, then I will eat a smaller amount	3	4	5	5	5.16667	7.75
323	0	0	1	1	1	1	0	1	2	0	1	4	57	#NULL!	6	4	4	26.1427	3	1	1	1	5.41667	3.66667	2.75	0	1	I want to reward myself	go for a walk	0	98	If I want an unhealthy snack because I want to reward myself, then I will go for a walk	7	0	6.33333	4.66667	6	2
324	0	0	1	1	1	1	0	1	2	0	1	4	29	#NULL!	6	2	2	41.6419	4	3	2	4	4.08333	6.33333	7.75	0	1	I have a craving	do a chore or task	0	98	If I want an unhealthy snack because I have a craving, then I will do a chore or task	2	7	3.66667	6.33333	4	5
325	0	0	1	1	1	1	0	2	1	0	1	1	61	#NULL!	3	3	5	29.3962	3	3	2	4	4.08333	5	15	0	1				98	Not available to maintain privacy of participants (standard plan was free text).	5	1	3.16667	4	3.83333	14.75
326	0	0	1	1	1	1	0	2	1	0	1	1	64	#NULL!	3	1	3	61.4712	4	1	1	0	6	3	20.25	0	3				98	Not available to maintain privacy of participants (standard plan was free text).	4	4	4.08333	3	2	11.5
327	0	0	1	1	1	1	0	2	1	0	1	4	64	#NULL!	4	4	4	29.0659	3	3	2	6	4	5.33333	49	0	2				98	Not available to maintain privacy of participants (standard plan was free text).	3	6	3.66667	5	6.66667	39
328	0	0	1	1	1	1	0	1	2	0	1	4	58	#NULL!	7	0	4	29.2011	3	1	1	0	5.91667	6	0	0	1	I am bored	do a chore or task	0	98	If I want an unhealthy snack because I am bored, then I will do a chore or task	7	0	6	6	6	0
329	0	0	1	1	1	1	0	2	1	1	1	3	35	5	5	2	4	35.3491	4	3	2	5	5	6	3.5	0	1				98	Not available to maintain privacy of participants (standard plan was free text).	5	1	5.75	5.33333	5.33333	7.5
330	0	0	1	1	1	1	0	2	1	1	1	3	59	3	2	0	4	32.8466	4	2	1	2	7	7	8.5	0	5				98	Not available to maintain privacy of participants (standard plan was free text).	4	3	4	6	4	12.5
331	0	0	1	1	1	1	0	1	2	1	1	2	60	25	6	3	4	35.3125	4	2	1	3	3.75	6	29.25	0	1	I start with one piece but then keep eating	go for a walk	0	98	If I want an unhealthy snack because I start with one piece but then keep eating, then I will go for a walk	4	3	4	6.33333	2.16667	38
332	0	0	1	1	1	1	0	2	1	0	1	1	63	#NULL!	5	2	5	27.4406	3	3	2	5	4.58333	3.66667	12.75	0	1				98	Not available to maintain privacy of participants (standard plan was free text).	4	2	5	6	6	18.25
333	0	0	1	1	1	1	0	1	1	1	1	2	27	20	4	5	3	37.037	4	1	1	0	4.16667	4.66667	29.25	0	4	I have a craving	drink a large glass of water	0	98	If I want an unhealthy snack because I have a craving, then I will drink a large glass of water	3	6	4	4.33333	4.33333	26.25
334	0	0	1	1	1	1	0	1	1	1	1	4	62	0	0	3	4	33.8123	4	2	1	2	3.33333	5	15.75	0	3	I have a craving	drink a large glass of water	0	98	If I want an unhealthy snack because I have a craving, then I will drink a large glass of water	0	4	5.41667	5	4.5	37.5
335	0	0	1	1	1	1	0	1	1	1	1	4	64	3	5	0	4	32.2831	4	2	1	2	6.16667	7	1.75	0	1	I have a craving	drink a large glass of water	0	98	If I want an unhealthy snack because I have a craving, then I will drink a large glass of water	5	0	6	6.33333	5.83333	3.75
336	0	0	1	1	1	1	0	1	1	1	1	2	49	4	4	1	4	25.9787	3	1	1	0	5.25	5	8.75	0	1	I start with one piece but then keep eating	eat a piece of fruit	0	98	If I want an unhealthy snack because I start with one piece but then keep eating, then I will eat a piece of fruit	7	1	6.16667	4	4	8.5
337	0	0	1	1	1	1	0	1	2	0	1	3	18	#NULL!	6	1	5	36.9608	4	2	1	3	4.08333	6	8	0	1	I start with one piece but then keep eating	drink a large glass of water	0	98	If I want an unhealthy snack because I start with one piece but then keep eating, then I will drink a large glass of water	6	1	3	7	1.5	9.5
338	0	0	1	1	1	1	0	2	2	0	1	3	44	#NULL!	6	2	4	30.863	4	2	1	2	3.08333	6	22.5	0	2				98	Not available to maintain privacy of participants (standard plan was free text).	5	3	3.25	4.33333	4.33333	45.75
339	0	0	1	1	1	1	0	1	1	1	1	4	50	2	5	1	5	20.4284	2	3	2	6	5.25	3	2.75	0	1	I am drinking tea or coffee	eat fresh vegetables and dip	0	98	If I want an unhealthy snack because I am drinking tea or coffee, then I will eat fresh vegetables and dip	5	3	4.83333	3	4.66667	3
340	0	0	1	1	1	1	0	1	1	1	1	3	48	2	6	1	5	31.7901	4	2	1	2	5.08333	5.66667	1.5	0	1	the snack is right in front of me	drink a large glass of water	0	98	If I want an unhealthy snack because the snack is right in front of me, then I will drink a large glass of water	3	2	4.66667	3	2.83333	1
341	0	0	1	1	1	1	0	1	2	0	1	2	59	#NULL!	4	4	4	25.1039	3	3	2	6	3.33333	5	16	0	1	I have arrived home	drink a large glass of water	0	98	If I want an unhealthy snack because I have arrived home, then I will drink a large glass of water	4	5	3.66667	6	5.66667	20.75
342	0	0	1	1	1	1	0	2	2	1	1	2	60	5	0	0	4	39.5102	4	2	1	2	6	4.66667	2.25	0	2				98	Not available to maintain privacy of participants (standard plan was free text).	2	1	6.16667	4.33333	4.5	3
343	0	0	1	1	1	1	0	1	2	1	1	4	49	16	1	3	4	35.629	4	3	2	4	5.16667	4	22.75	0	1	I am in front of a TV or computer	eat fresh vegetables and dip	0	98	If I want an unhealthy snack because I am in front of a TV or computer, then I will eat fresh vegetables and dip	2	3	3.41667	4	3	17
344	0	0	1	1	1	1	0	1	2	1	1	2	65	10	3	5	4	27.3438	3	3	2	6	3	5	17	0	1	I have a craving	eat a piece of fruit	0	98	If I want an unhealthy snack because I have a craving, then I will eat a piece of fruit	3	5	3	5	5	28
345	0	0	1	1	1	1	0	2	2	0	1	1	48	#NULL!	3	3	5	34.4781	4	3	2	5	3.58333	7	12	0	1				98	Not available to maintain privacy of participants (standard plan was free text).	1	5	3.66667	6.33333	4.5	20.25
346	0	0	1	1	1	1	0	2	2	0	1	3	45	#NULL!	7	7	5	44.0635	4	1	1	0	5.08333	6.33333	50.75	0	1				98	Not available to maintain privacy of participants (standard plan was free text).	4	1	3.25	6	5	39.75
347	0	0	1	1	1	1	0	2	1	1	1	2	63	7	7	0	4	31.6374	4	2	1	2	7	7	7	0	1				98	Not available to maintain privacy of participants (standard plan was free text).	6	2	5.66667	7	3.66667	4
348	0	0	1	1	1	1	0	1	1	0	2	3	52	#NULL!	3	4	3	36.7309	4	1	1	0	3.08333	5	18.75	0	3	I am bored	go for a walk	0	98	If I want an unhealthy snack because I am bored, then I will go for a walk	4	4	2.25	5.66667	2	12.25
349	0	0	1	1	1	1	0	1	1	1	1	3	61	21	0	7	3	47.7509	4	3	2	5	2.58333	6	87.25	0	1	I start with one piece but then keep eating	take the food out of the packet and put it on a plate	0	98	If I want an unhealthy snack because I start with one piece but then keep eating, then I will take the food out of the packet and put it on a plate	1	7	2	4.66667	3.16667	73
350	0	0	1	1	1	1	0	1	1	1	1	2	55	19	5	2	5	30.8642	4	3	2	6	5.25	3	48	0	1	I have a craving	eat a piece of fruit	0	98	If I want an unhealthy snack because I have a craving, then I will eat a piece of fruit	7	4	4	6.33333	4.83333	16.25
351	0	0	1	1	1	1	0	1	2	0	1	4	38	#NULL!	1	7	4	55.359	4	2	1	2	3.33333	7	103.25	0	1	I have a craving	eat a piece of fruit	0	98	If I want an unhealthy snack because I have a craving, then I will eat a piece of fruit	2	7	3.08333	6	3.5	42.5
352	0	0	1	1	1	1	0	2	1	1	1	1	53	13	0	0	4	55.6264	4	2	1	2	4.16667	4	7.25	0	1				98	Not available to maintain privacy of participants (standard plan was free text).	3	3	3.91667	4	4	45.75
353	0	0	1	1	1	1	0	2	1	0	1	1	60	#NULL!	1	1	4	30.2241	4	1	1	1	6.33333	7	36.5	0	1				98	Not available to maintain privacy of participants (standard plan was free text).	2	3	5.33333	4	4.66667	10.75
354	0	0	1	1	1	1	0	1	1	0	2	3	56	#NULL!	5	3	2	26.1427	3	3	2	5	4.33333	6	3.5	0	3	someone offers me a snack	politely say "No thankyou!"	0	98	If I want an unhealthy snack because someone offers me a snack, then I will politely say "No thankyou!"	6	2	4.91667	6	6	1.5
355	0	0	1	1	1	1	0	2	1	0	2	1	49	#NULL!	1	7	2	36.523	4	2	1	2	3.5	5.33333	321.25	0	1				98	Not available to maintain privacy of participants (standard plan was free text).	0	7	3.5	1	2	139.75
356	0	0	1	1	1	1	0	1	2	0	1	2	39	#NULL!	5	7	5	47.2551	4	3	2	4	2.75	7	54.25	0	1	I have a craving	drink tea	1	0	If I want an unhealthy snack because I have a craving, then I will drink tea	1	7	2.66667	7	4.16667	63
357	0	0	1	1	1	1	0	1	1	0	1	2	60	#NULL!	1	7	4	30.4867	4	3	2	4	2.83333	1.66667	48	0	1	the snack is right in front of me	move the snack into a cupboard	0	98	If I want an unhealthy snack because the snack is right in front of me, then I will move the snack into a cupboard	2	6	2.83333	4	1.5	44
358	0	0	1	1	1	1	0	2	1	0	1	2	27	#NULL!	0	7	3	34.8161	4	3	2	6	2.25	7	63.5	0	1				98	Not available to maintain privacy of participants (standard plan was free text).	0	7	2	7	3.16667	61
359	0	0	1	1	1	1	0	2	2	0	1	3	33	#NULL!	2	6	5	32.8731	4	3	2	6	3.66667	4	17.25	0	1				98	Not available to maintain privacy of participants (standard plan was free text).	3	5	5	6	2	54.75
360	0	0	1	1	1	1	0	2	2	0	1	3	24	#NULL!	7	2	5	30.4832	4	3	2	4	6.33333	5.33333	13	0	1				98	Not available to maintain privacy of participants (standard plan was free text).	5	4	5.58333	6	6.33333	9.25
361	0	0	1	1	1	1	0	2	2	1	1	3	53	4	4	0	4	40	4	2	1	2	6	6.66667	3.25	0	1				98	Not available to maintain privacy of participants (standard plan was free text).	7	1	4	6	4	5.5
362	0	0	1	1	1	1	0	2	2	0	1	3	58	#NULL!	0	0	5	32.6531	4	1	1	0	6.5	7	23.5	0	1				98	Not available to maintain privacy of participants (standard plan was free text).	3	5	4	4	3.66667	15.25
363	0	0	1	1	1	1	0	1	1	0	1	1	46	#NULL!	2	7	4	34.3396	4	3	2	6	2.16667	7	124.5	0	1	I am in front of a TV or computer	eat a piece of fruit	0	98	If I want an unhealthy snack because I am in front of a TV or computer, then I will eat a piece of fruit	1	5	2.75	6.33333	2.33333	93.25
364	0	0	1	1	1	1	0	2	1	0	1	3	50	#NULL!	1	3	4	32.1929	4	2	1	2	5.25	4	18.75	0	2				98	Not available to maintain privacy of participants (standard plan was free text).	0	0	7	4	4	0.75
365	0	0	1	1	1	1	0	2	1	0	1	3	62	#NULL!	2	6	5	29.0698	3	3	2	5	1.83333	5.66667	39.25	0	1				98	Not available to maintain privacy of participants (standard plan was free text).	3	5	2.08333	6	3.83333	39.25
366	0	0	1	1	1	1	0	1	2	0	1	3	49	#NULL!	3	4	5	40.6856	4	1	1	0	4.58333	4	39.5	0	1	I have a craving	eat a piece of fruit	0	98	If I want an unhealthy snack because I have a craving, then I will eat a piece of fruit	6	4	4.16667	5	3.66667	3.25
367	0	0	1	1	1	1	0	1	1	1	1	4	48	6	5	2	5	21.7993	2	3	2	5	5.83333	5	9.5	0	2	I am drinking alcohol	eat fresh vegetables and dip	0	98	If I want an unhealthy snack because I am drinking alcohol, then I will eat fresh vegetables and dip	4	1	5.75	4	4	4.25
368	0	0	1	1	1	1	0	1	2	1	1	4	50	9	2	5	5	43.0277	4	3	2	6	2.58333	7	15	0	1	I start with one piece but then keep eating	do a chore or task	1	1	If I want an unhealthy snack because I start with one piece but then keep eating, then I will do a chore or task	1	6	2.75	5.33333	3.5	47.5
369	0	0	1	1	1	1	0	2	2	1	1	4	65	10	5	0	5	26.1719	3	2	1	2	6.58333	4.66667	0.75	0	1				98	Not available to maintain privacy of participants (standard plan was free text).	2	0	6.5	4	4.16667	0.75
370	0	0	1	1	1	1	0	2	1	0	1	4	58	#NULL!	6	1	3	28.7356	3	1	1	1	6.58333	7	2	0	5				98	Not available to maintain privacy of participants (standard plan was free text).	0	0	6.5	7	4.33333	0.75
371	0	0	1	1	1	1	0	1	2	0	1	2	60	#NULL!	4	6	5	37.9491	4	1	1	1	3.08333	7	57.5	0	1	I have a craving	drink a large glass of water	0	98	If I want an unhealthy snack because I have a craving, then I will drink a large glass of water	5	6	2.5	6.66667	5.66667	63
372	0	0	1	1	1	1	0	2	2	0	2	4	43	#NULL!	5	5	2	26.1719	3	1	1	0	3.75	4.33333	11.25	0	2				98	Not available to maintain privacy of participants (standard plan was free text).	7	3	3.75	5	4.33333	37.25
373	0	0	1	1	1	1	0	1	1	0	1	3	21	#NULL!	7	3	5	28.1887	3	1	1	0	6	6.33333	12	0	1	I have arrived home	eat a piece of fruit	0	98	If I want an unhealthy snack because I have arrived home, then I will eat a piece of fruit	6	2	5.66667	4.33333	3.83333	9
374	0	0	1	1	1	1	0	2	2	1	1	3	47	3	7	1	5	34.6021	4	2	1	2	6.16667	7	0.75	0	1				98	Not available to maintain privacy of participants (standard plan was free text).	7	0	5.91667	7	7	1
375	0	0	1	1	1	1	0	2	1	0	1	4	29	#NULL!	6	2	5	26.8809	3	1	1	1	5.08333	2	7.25	0	1				98	Not available to maintain privacy of participants (standard plan was free text).	5	2	5	4.66667	4	6
376	0	0	1	1	1	1	0	1	2	0	1	4	53	#NULL!	2	7	4	31.9922	4	3	2	4	2.16667	5.66667	11.5	0	1	I am in front of a TV or computer	eat fresh vegetables and dip	1	1	If I want an unhealthy snack because I am in front of a TV or computer, then I will eat fresh vegetables and dip	1	7	1.75	5.66667	2	41
377	0	0	1	1	1	1	0	2	2	0	1	2	60	#NULL!	2	5	5	42.1544	4	3	2	6	3.16667	4.33333	46.25	0	1				98	Not available to maintain privacy of participants (standard plan was free text).	3	2	4.33333	4.66667	5.16667	45.75
378	0	0	1	1	1	1	0	1	2	0	1	3	25	#NULL!	3	2	2	42.5781	4	1	1	1	5.91667	5	4.5	0	1	I am sad	drink a large glass of water	0	98	If I want an unhealthy snack because I am sad, then I will drink a large glass of water	4	1	4	4	4	0
379	0	0	1	1	1	1	0	1	2	1	1	4	58	1	2	0	4	44.6429	4	1	1	1	6.5	4	14	0	2	I am sad	do a chore or task	0	98	If I want an unhealthy snack because I am sad, then I will do a chore or task	2	0	6.58333	3	1	0
380	0	0	1	1	1	1	0	2	2	1	1	2	55	1	0	7	5	28.6851	3	2	1	2	1.75	1	117.75	0	2				98	Not available to maintain privacy of participants (standard plan was free text).	0	7	2.25	4	3.83333	114.25
381	0	0	1	1	1	1	0	2	2	0	1	4	52	#NULL!	2	5	5	33.7465	4	3	2	5	3.66667	5.66667	23.5	0	1				98	Not available to maintain privacy of participants (standard plan was free text).	3	5	3.75	6.33333	5.83333	82.5
382	0	0	1	1	1	1	0	2	1	0	1	2	50	#NULL!	3	5	3	34.6431	4	2	1	3	3.25	7	45	0	2				98	Not available to maintain privacy of participants (standard plan was free text).	3	5	3.58333	6	3	91
383	0	0	1	1	1	1	0	1	2	0	1	3	60	#NULL!	5	5	4	44.4444	4	2	1	2	3	5	8.25	0	1	I am busy or stressed	do a chore or task	0	98	If I want an unhealthy snack because I am busy or stressed, then I will do a chore or task	3	4	4.5	6	5	51.25
384	0	0	1	1	1	1	0	2	2	0	1	2	66	#NULL!	3	5	3	31.25	4	3	2	5	3.08333	5.33333	23	0	4				98	Not available to maintain privacy of participants (standard plan was free text).	4	5	1.75	6	6.33333	44.25
385	0	0	1	1	1	1	0	2	1	1	1	2	36	9	7	0	4	38.8057	4	1	1	1	6.5	7	9.25	0	1				98	Not available to maintain privacy of participants (standard plan was free text).	7	0	4.5	7	7	1
386	0	0	1	1	1	1	0	1	2	0	1	2	52	#NULL!	7	4	5	28	3	2	1	2	2.83333	7	31	0	1	I start with one piece but then keep eating	do a chore or task	0	98	If I want an unhealthy snack because I start with one piece but then keep eating, then I will do a chore or task	3	6	2.83333	7	4	74
387	0	0	1	1	1	1	0	1	1	0	1	2	50	#NULL!	5	5	4	34.5429	4	2	1	3	3.25	6	23	0	1	I start with one piece but then keep eating	drink a large glass of water	0	98	If I want an unhealthy snack because I start with one piece but then keep eating, then I will drink a large glass of water	4	4	2.75	6	3.16667	86.75
388	0	0	1	1	1	1	0	2	1	0	1	2	45	#NULL!	4	5	4	34.3396	4	2	1	2	3.41667	5.66667	25.25	0	4				98	Not available to maintain privacy of participants (standard plan was free text).	3	4	3.16667	5	5	108
389	0	0	1	1	1	1	0	1	2	1	1	4	40	9	5	5	2	20.202	2	2	1	2	2.58333	3	26.75	0	3	I am drinking alcohol	chat to someone for 5 minutes	1	1	If I want an unhealthy snack because I am drinking alcohol, then I will chat to someone for 5 minutes	5	5	2.25	4	5.5	96.25
390	0	0	1	1	1	1	0	1	2	0	1	3	55	#NULL!	3	4	5	39.0625	4	2	1	2	6.66667	6	81.25	0	1	someone offers me a snack	politely say "No thankyou!"	0	98	If I want an unhealthy snack because someone offers me a snack, then I will politely say "No thankyou!"	3	1	6.08333	6	5.66667	7.25
391	0	0	1	1	1	1	0	1	2	0	1	3	46	#NULL!	2	7	4	36.6453	4	2	1	3	1.66667	5.66667	23	0	1	I am busy or stressed	drink a large glass of water	1	1	If I want an unhealthy snack because I am busy or stressed, then I will drink a large glass of water	1	6	2.08333	6.33333	3.33333	71.75
392	1	0	1	1	1	1	0	1	1	0	2	2	25	#NULL!	7	5	1	32.2156	4	1	1	0	3.58333	5	180.5	0	2	I am bored	listen to music	1	1	If I want an unhealthy snack because I am bored, then I will listen to music	5	3	3.75	3.33333	3.5	20.25
393	0	0	1	1	1	1	0	1	2	0	1	3	42	#NULL!	0	7	4	30.0232	4	2	1	3	1.83333	2.66667	53	0	1	I start with one piece but then keep eating	go for a walk	1	1	If I want an unhealthy snack because I start with one piece but then keep eating, then I will go for a walk	0	7	2	3	2.16667	107.5
394	1	1	1	1	1	1	0	1	2	0	1	3	31	#NULL!	3	2	2	25.7959	3	1	1	0	2.33333	2.66667	24.75	0	4	people around me are eating	eat fresh vegetables and dip	0	98	If I want an unhealthy snack because people around me are eating, then I will eat fresh vegetables and dip	3	5	3.08333	5	3	162
395	1	1	1	1	1	1	0	1	2	1	1	4	31	#NULL!	5	5	5	28.5665	3	1	1	0	1	7	178.5	0	4	I am busy or stressed	chat to someone for 5 minutes	1	1	If I want an unhealthy snack because I am busy or stressed, then I will chat to someone for 5 minutes	5	5	1.33333	6	6	316
396	1	1	1	1	1	1	0	1	1	0	1	4	34	#NULL!	5	4	3	28.8889	3	1	1	0	2.5	4.66667	28.25	0	3	the snack is right in front of me	chat to someone for 5 minutes	1	1	If I want an unhealthy snack because the snack is right in front of me, then I will chat to someone for 5 minutes	6	5	2.58333	5	4.5	192.75
397	1	1	1	1	1	1	0	2	2	1	1	4	34	22	6	5	4	33.8189	4	1	1	0	1	6.33333	59.5	0	4				98	Not available to maintain privacy of participants (standard plan was free text).	1	4	1.33333	6	5.33333	490
398	0	1	1	1	1	1	0	2	1	0	1	3	22	#NULL!	5	4	4	29.321	3	2	1	3	5.75	5	418	0	1				98	Not available to maintain privacy of participants (standard plan was free text).	4	6	4.25	5	4.33333	61
399	0	0	1	0	1	1	0	1	1	0	1	1	18	#NULL!	3	6	4	138.889	4	1	1	1	5	1	146	0	4	I am sad	do a chore or task	1	1	If I want an unhealthy snack because I am sad, then I will do a chore or task	#NULL!	#NULL!	#NULL!	#NULL!	#NULL!	#NULL!
400	0	0	1	0	1	1	0	1	1	0	1	3	48	#NULL!	4	4	4	31.1419	4	1	1	1	2.25	5	145.75	0	3	I start with one piece but then keep eating	eat a piece of fruit	0	98	If I want an unhealthy snack because I start with one piece but then keep eating, then I will eat a piece of fruit	#NULL!	#NULL!	#NULL!	#NULL!	#NULL!	#NULL!
401	0	0	1	0	1	1	0	2	1	1	1	3	56	20	1	7	5	35.8327	4	3	2	6	2.16667	6	248	0	1				98	Not available to maintain privacy of participants (standard plan was free text).	#NULL!	#NULL!	#NULL!	#NULL!	#NULL!	#NULL!
402	0	0	1	0	1	1	0	2	1	1	1	3	26	2	3	5	3	44.2907	4	1	1	0	3.08333	5	174	0	1				98	Not available to maintain privacy of participants (standard plan was free text).	#NULL!	#NULL!	#NULL!	#NULL!	#NULL!	#NULL!
403	0	1	1	1	2	-0.5	-1	1	1	1	1	3	56	19	0	7	5	35.5341	4	3	2	6	2.83333	5.33333	133.5	1	2	someone offers me a snack	politely say "No thankyou!"	0	98	If I want an unhealthy snack because someone offers me a snack, then I will politely say "No thankyou!"	2	6	2.83333	5.33333	2.83333	214
404	0	1	1	1	2	-0.5	-1	1	1	1	1	3	22	1	2	3	2	36.4204	4	1	1	1	4	6	126	1	2	I am happy	do a chore or task	0	98	If I want an unhealthy snack because I am happy, then I will do a chore or task	2	3	4	6	5.5	182
405	0	1	1	1	2	-0.5	-1	1	2	0	2	3	20	#NULL!	0	6	2	27.5482	3	2	1	3	1.58333	6.66667	126	1	3	I am sad	eat fresh vegetables and dip	0	98	If I want an unhealthy snack because I am sad, then I will eat fresh vegetables and dip	1	7	1.83333	6	6.33333	179
406	0	1	1	1	2	-0.5	-1	1	1	1	1	4	31	3	6	6	4	25.7117	3	1	1	1	2.41667	6	47.5	1	3	I am drinking tea or coffee	chat to someone for 5 minutes	1	1	If I want an unhealthy snack because I am drinking tea or coffee, then I will chat to someone for 5 minutes	6	6	2.25	5.66667	5.5	161.75
407	0	1	1	1	2	-0.5	-1	1	1	0	1	1	48	#NULL!	0	7	4	34.1537	4	3	2	4	2.25	4.66667	84.25	1	1	I start with one piece but then keep eating	drink tea	0	98	If I want an unhealthy snack because I start with one piece but then keep eating, then I will drink tea	1	7	1.66667	4.66667	5	151.5
408	0	1	1	1	2	-0.5	-1	1	1	0	1	3	35	#NULL!	2	0	5	30.1038	4	1	1	1	1.41667	4	22.25	1	1	I have a craving	listen to music	0	98	If I want an unhealthy snack because I have a craving, then I will listen to music	1	5	1	7	7	149
409	0	1	1	1	2	-0.5	-1	2	1	1	1	4	32	2	5	6	3	21.6721	2	1	1	0	2.08333	5.33333	305	2	4				98	Not available to maintain privacy of participants (standard plan was free text).	5	6	2.08333	6	6	434
410	0	1	1	1	2	-0.5	-1	2	2	0	1	2	45	#NULL!	5	5	5	34.0136	4	2	1	3	3.75	6	192	2	1				98	Not available to maintain privacy of participants (standard plan was free text).	5	6	2.66667	6	2.33333	221
411	0	1	1	1	2	-0.5	-1	2	1	0	1	4	23	#NULL!	5	5	5	25.5102	3	1	1	0	1.91667	6.33333	15.5	2	4				98	Not available to maintain privacy of participants (standard plan was free text).	5	6	2	6	6	177
412	0	0	1	1	2	-0.5	-1	2	2	0	1	4	34	#NULL!	3	7	5	32.3884	4	3	2	4	2.25	7	158	2	1				98	Not available to maintain privacy of participants (standard plan was free text).	2	7	3	6.66667	3.83333	61.25
413	0	0	1	0	2	-0.5	-1	2	2	1	1	3	41	1	4	6	4	43.4158	4	1	1	1	3	7	204	2	4				98	Not available to maintain privacy of participants (standard plan was free text).	#NULL!	#NULL!	#NULL!	#NULL!	#NULL!	#NULL!
414	0	0	1	0	2	-0.5	-1	2	2	1	1	4	43	4	1	7	4	55.648	4	3	2	4	3.08333	5.33333	201.75	2	5				98	Not available to maintain privacy of participants (standard plan was free text).	#NULL!	#NULL!	#NULL!	#NULL!	#NULL!	#NULL!
415	0	1	1	1	3	-0.5	1	1	1	1	1	1	49	5	3	1	4	29.321	3	2	1	2	5.16667	5	91	0	1	I am bored	eat a piece of fruit	0	98	If I want an unhealthy snack because I am bored, then I will eat a piece of fruit	6	7	3.5	2	3	196.5
416	0	1	1	1	3	-0.5	1	1	2	0	1	2	60	#NULL!	1	7	5	39.8586	4	1	1	1	2.5	4	90.75	0	2	I am drinking alcohol	drink a large glass of water	0	98	If I want an unhealthy snack because I am drinking alcohol, then I will drink a large glass of water	1	6	2.16667	4	4.33333	176.25
417	0	0	1	1	3	-0.5	1	1	1	1	1	1	55	8	0	7	5	31.25	4	1	1	1	1.58333	1	147.75	0	1	I am bored	drink tea	1	1	If I want an unhealthy snack because I am bored, then I will drink tea	0	0	1	1	1	86.25
418	0	0	1	1	3	-0.5	1	1	1	0	1	4	29	#NULL!	3	5	2	53.4722	4	1	1	0	1	7	207	0	3	I am busy or stressed	chat to someone for 5 minutes	0	98	If I want an unhealthy snack because I am busy or stressed, then I will chat to someone for 5 minutes	5	5	1	2.66667	7	56.5
419	0	0	1	1	3	-0.5	1	1	1	0	1	4	28	#NULL!	3	6	3	31.6406	4	1	1	0	3.75	4.33333	167.5	0	2	I am happy	chat to someone for 5 minutes	1	1	If I want an unhealthy snack because I am happy, then I will chat to someone for 5 minutes	2	6	4.25	3.33333	3.33333	49.25
420	0	0	1	0	3	-0.5	1	1	1	1	1	3	27	2	6	7	4	32.0842	4	1	1	0	1.5	5.66667	532	0	4	I am happy	eat a piece of fruit	1	1	If I want an unhealthy snack because I am happy, then I will eat a piece of fruit	#NULL!	#NULL!	#NULL!	#NULL!	#NULL!	#NULL!
421	0	0	1	0	3	-0.5	1	1	1	0	1	2	32	#NULL!	4	6	2	25.565	3	1	1	0	3.5	3.33333	155.5	0	2	I have a craving	do a chore or task	0	98	If I want an unhealthy snack because I have a craving, then I will do a chore or task	#NULL!	#NULL!	#NULL!	#NULL!	#NULL!	#NULL!
422	0	1	1	1	3	-0.5	1	2	1	0	1	4	23	#NULL!	5	4	4	26.3158	3	3	2	6	2.33333	5.66667	13.25	0	2				98	Not available to maintain privacy of participants (standard plan was free text).	6	5	2.5	6	4	142
423	0	0	1	1	3	-0.5	1	2	2	0	1	3	54	#NULL!	3	4	5	33.91	4	3	2	6	3.33333	6.66667	113	0	1				98	Not available to maintain privacy of participants (standard plan was free text).	2	7	3.25	5.66667	5	112
424	0	0	1	1	3	-0.5	1	2	2	0	1	3	44	#NULL!	6	2	5	42.1544	4	3	2	5	1.91667	7	76	0	4				98	Not available to maintain privacy of participants (standard plan was free text).	2	7	1.33333	6	4	107.5
425	0	0	1	1	3	-0.5	1	2	1	1	1	2	64	2	0	3	4	30.0232	4	3	2	4	2.91667	4	172	0	3				98	Not available to maintain privacy of participants (standard plan was free text).	1	6	3.91667	4.66667	4.83333	102
426	0	0	1	1	3	-0.5	1	2	2	1	1	1	54	5	1	7	5	39.7582	4	3	2	5	1.25	7	44.5	0	2				98	Not available to maintain privacy of participants (standard plan was free text).	0	7	1.33333	7	5	94
427	0	0	1	1	3	-0.5	1	2	1	1	1	4	35	4	3	5	3	23.4568	2	3	2	4	2.91667	5	167	0	3				98	Not available to maintain privacy of participants (standard plan was free text).	3	4	3.41667	3.66667	4.5	32
428	0	0	1	0	1	1	0	1	1	0	1	3	38	#NULL!	0	6	5	25.3515	3	3	2	6	2.91667	4	86.5	0	1	I have a craving	eat a smaller amount	0	98	If I want an unhealthy snack because I have a craving, then I will eat a smaller amount	#NULL!	#NULL!	#NULL!	#NULL!	#NULL!	#NULL!
429	0	0	1	0	1	1	0	1	1	1	1	1	61	17	4	6	5	37.4351	4	3	2	6	3.08333	6	84.75	0	1	I am in front of a TV or computer	eat a piece of fruit	0	98	If I want an unhealthy snack because I am in front of a TV or computer, then I will eat a piece of fruit	#NULL!	#NULL!	#NULL!	#NULL!	#NULL!	#NULL!
430	0	0	1	0	1	1	0	1	1	0	1	2	45	#NULL!	4	6	5	28.0248	3	3	2	4	3.33333	7	84	0	1	I am bored	eat a piece of fruit	0	98	If I want an unhealthy snack because I am bored, then I will eat a piece of fruit	#NULL!	#NULL!	#NULL!	#NULL!	#NULL!	#NULL!
431	0	0	1	0	1	1	0	1	2	0	1	4	25	#NULL!	0	7	5	30.478	4	3	2	5	2.83333	5.33333	82.5	0	1	I am bored	do a chore or task	0	98	If I want an unhealthy snack because I am bored, then I will do a chore or task	#NULL!	#NULL!	#NULL!	#NULL!	#NULL!	#NULL!
432	0	0	1	0	1	1	0	1	2	0	1	2	62	#NULL!	4	7	3	35.5999	4	2	1	3	2.83333	5.66667	82	0	1	I start with one piece but then keep eating	take a break	1	1	If I want an unhealthy snack because I start with one piece but then keep eating, then I will take a break	#NULL!	#NULL!	#NULL!	#NULL!	#NULL!	#NULL!
433	0	0	1	0	1	1	0	1	1	0	1	4	45	#NULL!	4	5	4	32.9287	4	3	2	4	4.08333	7	78	0	1	I am in front of a TV or computer	drink a large glass of water	1	1	If I want an unhealthy snack because I am in front of a TV or computer, then I will drink a large glass of water	#NULL!	#NULL!	#NULL!	#NULL!	#NULL!	#NULL!
434	0	0	1	0	1	1	0	1	1	1	1	2	64	9	2	4	4	39.4521	4	3	2	4	3.5	6	76.5	0	1	I start with one piece but then keep eating	eat a piece of fruit	0	98	If I want an unhealthy snack because I start with one piece but then keep eating, then I will eat a piece of fruit	#NULL!	#NULL!	#NULL!	#NULL!	#NULL!	#NULL!
435	0	0	1	0	1	1	0	1	1	0	1	3	46	#NULL!	4	5	3	69.5801	4	2	1	2	3.08333	5	71.75	0	4	someone offers me a snack	drink a large glass of water	0	98	If I want an unhealthy snack because someone offers me a snack, then I will drink a large glass of water	#NULL!	#NULL!	#NULL!	#NULL!	#NULL!	#NULL!
436	0	0	1	0	1	1	0	1	1	0	1	2	55	#NULL!	1	5	4	26.5668	3	3	2	4	3.5	6	63.25	0	1	I am sad	listen to music	1	1	If I want an unhealthy snack because I am sad, then I will listen to music	#NULL!	#NULL!	#NULL!	#NULL!	#NULL!	#NULL!
437	0	0	1	0	1	1	0	1	2	1	1	1	49	18	3	6	3	41.1523	4	2	1	3	2.16667	6	62.5	0	1	I am in front of a TV or computer	eat a piece of fruit	1	1	If I want an unhealthy snack because I am in front of a TV or computer, then I will eat a piece of fruit	#NULL!	#NULL!	#NULL!	#NULL!	#NULL!	#NULL!
438	0	0	1	0	1	1	0	1	1	1	1	3	61	19	0	5	5	24.0569	2	3	2	5	2.83333	4.33333	60.75	0	1	I am bored	eat fresh vegetables and dip	1	0	If I want an unhealthy snack because I am bored, then I will eat fresh vegetables and dip	#NULL!	#NULL!	#NULL!	#NULL!	#NULL!	#NULL!
439	0	0	1	0	1	1	0	1	1	1	1	1	62	1	0	6	2	38.6056	4	3	2	6	4.58333	4.33333	54.5	0	1	the snack is right in front of me	move the snack into the cupboard	1	1	If I want an unhealthy snack because the snack is right in front of me, then I will move the snack into the cupboard	#NULL!	#NULL!	#NULL!	#NULL!	#NULL!	#NULL!
440	0	0	1	0	1	1	0	1	1	0	1	2	62	#NULL!	2	6	4	27.4725	3	3	2	6	2	3.33333	48.5	0	1	I am sad	eat a piece of fruit	0	98	If I want an unhealthy snack because I am sad, then I will eat a piece of fruit	#NULL!	#NULL!	#NULL!	#NULL!	#NULL!	#NULL!
441	0	0	1	0	1	1	0	1	2	0	1	2	21	#NULL!	3	6	3	34.898	4	2	1	2	4	4	47.5	0	1	the snack is right in front of me	move the snack into a cupboard	0	98	If I want an unhealthy snack because the snack is right in front of me, then I will move the snack into a cupboard	#NULL!	#NULL!	#NULL!	#NULL!	#NULL!	#NULL!
442	0	0	1	0	1	1	0	1	2	1	1	4	31	4	3	6	4	46.2548	4	3	2	5	2.16667	6	45.75	0	2	I am busy or stressed	listen to music	0	98	If I want an unhealthy snack because I am busy or stressed, then I will listen to music	#NULL!	#NULL!	#NULL!	#NULL!	#NULL!	#NULL!
443	0	0	1	0	1	1	0	1	1	0	1	2	46	#NULL!	5	5	5	28.3951	3	1	1	1	2.58333	4	45	0	1	I am happy	eat a piece of fruit	1	1	If I want an unhealthy snack because I am happy, then I will eat a piece of fruit	#NULL!	#NULL!	#NULL!	#NULL!	#NULL!	#NULL!
444	0	0	1	0	1	1	0	1	1	1	1	2	39	2	2	6	3	47.3469	4	3	2	4	2.25	5.66667	45	0	1	I start with one piece but then keep eating	eat fresh vegetables and dip	0	98	If I want an unhealthy snack because I start with one piece but then keep eating, then I will eat fresh vegetables and dip	#NULL!	#NULL!	#NULL!	#NULL!	#NULL!	#NULL!
445	0	0	1	0	1	1	0	1	2	0	1	4	48	#NULL!	3	5	5	27.8852	3	3	2	4	3.08333	5	43.25	0	1	I am busy or stressed	eat a piece of fruit	1	1	If I want an unhealthy snack because I am busy or stressed, then I will eat a piece of fruit	#NULL!	#NULL!	#NULL!	#NULL!	#NULL!	#NULL!
446	0	0	1	0	1	1	0	1	2	0	1	3	45	#NULL!	2	5	4	40.1838	4	2	1	2	2.08333	7	42	0	2	I am bored	do a chore or task	1	1	If I want an unhealthy snack because I am bored, then I will do a chore or task	#NULL!	#NULL!	#NULL!	#NULL!	#NULL!	#NULL!
447	0	0	1	0	1	1	0	1	2	0	1	3	29	#NULL!	2	5	5	28.6851	3	3	2	6	3.16667	5.33333	40	0	1	I start with one piece but then keep eating	drink a large glass of water	0	98	If I want an unhealthy snack because I start with one piece but then keep eating, then I will drink a large glass of water	#NULL!	#NULL!	#NULL!	#NULL!	#NULL!	#NULL!
448	0	0	1	0	1	1	0	1	2	1	1	3	59	7	4	5	5	32.3232	4	3	2	6	3	5.33333	36.25	0	1	I am busy or stressed	drink a large glass of water	0	98	If I want an unhealthy snack because I am busy or stressed, then I will drink a large glass of water	#NULL!	#NULL!	#NULL!	#NULL!	#NULL!	#NULL!
449	0	0	1	0	1	1	0	1	2	0	1	3	55	#NULL!	0	2	5	41.1387	4	2	1	3	3.16667	7	35.75	0	1	I start with one piece but then keep eating	drink a large glass of water	0	98	If I want an unhealthy snack because I start with one piece but then keep eating, then I will drink a large glass of water	#NULL!	#NULL!	#NULL!	#NULL!	#NULL!	#NULL!
450	0	0	1	0	1	1	0	1	2	1	1	3	49	19	5	5	4	42.517	4	3	2	5	3.75	6	32.5	0	1	I am bored	drink a large glass of water	1	1	If I want an unhealthy snack because I am bored, then I will drink a large glass of water	#NULL!	#NULL!	#NULL!	#NULL!	#NULL!	#NULL!
451	0	0	1	0	1	1	0	1	1	0	1	2	20	#NULL!	2	5	3	25.5922	3	3	2	6	3.5	4.66667	27.75	0	1	I have arrived home	eat a piece of fruit	0	98	If I want an unhealthy snack because I have arrived home, then I will eat a piece of fruit	#NULL!	#NULL!	#NULL!	#NULL!	#NULL!	#NULL!
452	0	0	1	0	1	1	0	1	1	1	1	3	47	10	4	4	4	37.7929	4	2	1	2	3.91667	4.66667	27.5	0	2	I have a craving	eat a smaller amount	0	98	If I want an unhealthy snack because I have a craving, then I will eat a smaller amount	#NULL!	#NULL!	#NULL!	#NULL!	#NULL!	#NULL!
453	0	0	1	0	1	1	0	1	1	0	1	2	46	#NULL!	1	5	2	34.6021	4	3	2	5	4.08333	4.33333	25.25	0	2	I want to reward myself	take a break	0	98	If I want an unhealthy snack because I want to reward myself, then I will take a break	#NULL!	#NULL!	#NULL!	#NULL!	#NULL!	#NULL!
454	0	0	1	0	1	1	0	1	2	1	1	1	60	7	5	7	3	41.2349	4	2	1	3	1.91667	7	25.25	0	2	people around me are eating	eat a piece of fruit	1	1	If I want an unhealthy snack because people around me are eating, then I will eat a piece of fruit	#NULL!	#NULL!	#NULL!	#NULL!	#NULL!	#NULL!
455	0	0	1	0	1	1	0	1	2	1	1	4	36	3	4	3	5	32.912	4	1	1	1	4.58333	4	24.25	0	4	I have a craving	listen to music	0	98	If I want an unhealthy snack because I have a craving, then I will listen to music	#NULL!	#NULL!	#NULL!	#NULL!	#NULL!	#NULL!
456	0	0	1	0	1	1	0	1	1	0	1	3	18	#NULL!	1	7	2	31.25	4	1	1	0	4	4	24	0	3	I am bored	drink a large glass of water	0	98	If I want an unhealthy snack because I am bored, then I will drink a large glass of water	#NULL!	#NULL!	#NULL!	#NULL!	#NULL!	#NULL!
457	0	0	1	0	1	1	0	1	1	1	1	2	60	7	3	6	4	30.0041	4	3	2	4	3.91667	4.33333	23.75	0	2	I am bored	eat a piece of fruit	0	98	If I want an unhealthy snack because I am bored, then I will eat a piece of fruit	#NULL!	#NULL!	#NULL!	#NULL!	#NULL!	#NULL!
458	0	0	1	0	1	1	0	1	2	0	1	2	57	#NULL!	2	2	3	30.0781	4	2	1	2	4	5	23	0	4	I am happy	eat a piece of fruit	1	1	If I want an unhealthy snack because I am happy, then I will eat a piece of fruit	#NULL!	#NULL!	#NULL!	#NULL!	#NULL!	#NULL!
459	0	0	1	0	1	1	0	1	1	1	1	4	59	2	3	7	4	50.2857	4	2	1	3	2.33333	6	23	0	1	I have a craving	drink a large glass of water	1	1	If I want an unhealthy snack because I have a craving, then I will drink a large glass of water	#NULL!	#NULL!	#NULL!	#NULL!	#NULL!	#NULL!
460	0	0	1	0	1	1	0	1	2	0	1	2	35	#NULL!	4	6	5	40.5265	4	3	2	5	2.41667	7	22.75	0	2	I am bored	drink a large glass of water	0	98	If I want an unhealthy snack because I am bored, then I will drink a large glass of water	#NULL!	#NULL!	#NULL!	#NULL!	#NULL!	#NULL!
461	0	0	1	0	1	1	0	1	2	0	1	4	47	#NULL!	5	2	5	35.693	4	3	2	5	4.33333	6.33333	22.25	0	1	I am bored	go for a walk	0	98	If I want an unhealthy snack because I am bored, then I will go for a walk	#NULL!	#NULL!	#NULL!	#NULL!	#NULL!	#NULL!
462	0	0	1	0	1	1	0	1	2	0	1	4	46	#NULL!	4	5	5	25.7959	3	3	2	6	3.83333	6	22	0	1	I start with one piece but then keep eating	take the food out of the packet and put it on a plate	0	98	If I want an unhealthy snack because I start with one piece but then keep eating, then I will take the food out of the packet and put it on a plate	#NULL!	#NULL!	#NULL!	#NULL!	#NULL!	#NULL!
463	0	0	1	0	1	1	0	1	2	0	1	4	49	#NULL!	6	2	5	32.0499	4	2	1	3	5.58333	6.33333	22	0	1	I am drinking tea or coffee	eat a smaller amount	0	98	If I want an unhealthy snack because I am drinking tea or coffee, then I will eat a smaller amount	#NULL!	#NULL!	#NULL!	#NULL!	#NULL!	#NULL!
464	0	0	1	0	1	1	0	1	2	0	1	4	18	#NULL!	1	6	4	33.2986	4	3	2	4	3	6	20.75	0	1	I have a craving	eat a smaller amount	1	1	If I want an unhealthy snack because I have a craving, then I will eat a smaller amount	#NULL!	#NULL!	#NULL!	#NULL!	#NULL!	#NULL!
465	0	0	1	0	1	1	0	1	1	0	1	1	65	#NULL!	4	4	3	30.2992	4	3	2	4	3.5	4.66667	20.5	0	2	I start with one piece but then keep eating	do a chore or task	0	98	If I want an unhealthy snack because I start with one piece but then keep eating, then I will do a chore or task	#NULL!	#NULL!	#NULL!	#NULL!	#NULL!	#NULL!
466	0	0	1	0	1	1	0	1	1	1	1	2	65	18	4	3	3	31.5886	4	1	1	1	3.83333	6	20.5	0	1	I start with one piece but then keep eating	eat a piece of fruit	0	98	If I want an unhealthy snack because I start with one piece but then keep eating, then I will eat a piece of fruit	#NULL!	#NULL!	#NULL!	#NULL!	#NULL!	#NULL!
467	0	0	1	0	1	1	0	1	1	1	1	3	62	10	5	4	4	24.8457	2	3	2	5	3.58333	5	20	0	1	I start with one piece but then keep eating	eat a piece of fruit	0	98	If I want an unhealthy snack because I start with one piece but then keep eating, then I will eat a piece of fruit	#NULL!	#NULL!	#NULL!	#NULL!	#NULL!	#NULL!
468	0	0	1	0	1	1	0	1	2	0	1	4	34	#NULL!	2	5	3	27.3438	3	3	2	6	3.41667	7	19.75	0	1	I start with one piece but then keep eating	do a chore or task	0	98	If I want an unhealthy snack because I start with one piece but then keep eating, then I will do a chore or task	#NULL!	#NULL!	#NULL!	#NULL!	#NULL!	#NULL!
469	0	0	1	0	1	1	0	1	2	0	1	3	37	#NULL!	6	1	4	27.5482	3	3	2	6	4.91667	5	19	0	1	I am in front of a TV or computer	drink a large glass of water	0	98	If I want an unhealthy snack because I am in front of a TV or computer, then I will drink a large glass of water	#NULL!	#NULL!	#NULL!	#NULL!	#NULL!	#NULL!
470	0	0	1	0	1	1	0	1	1	1	1	2	55	17	3	2	5	35.9184	4	3	2	6	3.41667	5.66667	19	0	2	I start with one piece but then keep eating	eat a piece of fruit	0	98	If I want an unhealthy snack because I start with one piece but then keep eating, then I will eat a piece of fruit	#NULL!	#NULL!	#NULL!	#NULL!	#NULL!	#NULL!
471	0	0	1	0	1	1	0	1	2	0	1	4	24	#NULL!	3	5	4	29.6427	3	3	2	5	3.83333	6	17.5	0	1	I am bored	drink a large glass of water	1	1	If I want an unhealthy snack because I am bored, then I will drink a large glass of water	#NULL!	#NULL!	#NULL!	#NULL!	#NULL!	#NULL!
472	0	0	1	0	1	1	0	1	2	0	1	4	21	#NULL!	7	3	5	25.7117	3	3	2	4	4.33333	5.66667	17	0	1	the snack is right in front of me	eat a piece of fruit	1	1	If I want an unhealthy snack because the snack is right in front of me, then I will eat a piece of fruit	#NULL!	#NULL!	#NULL!	#NULL!	#NULL!	#NULL!
473	0	0	1	0	1	1	0	1	1	0	1	2	52	#NULL!	5	3	4	33.7068	4	3	2	4	2.75	6	16.25	0	1	someone offers me a snack	drink a large glass of water	0	98	If I want an unhealthy snack because someone offers me a snack, then I will drink a large glass of water	#NULL!	#NULL!	#NULL!	#NULL!	#NULL!	#NULL!
474	0	0	1	0	1	1	0	1	2	0	1	3	52	#NULL!	5	6	5	39.0625	4	2	1	3	2.25	7	16	0	2	I am in front of a TV or computer	drink a large glass of water	0	98	If I want an unhealthy snack because I am in front of a TV or computer, then I will drink a large glass of water	#NULL!	#NULL!	#NULL!	#NULL!	#NULL!	#NULL!
475	0	0	1	0	1	1	0	1	2	1	1	4	53	1	6	1	4	47.6299	4	3	2	5	5.58333	6	16	0	1	I am bored	drink a large glass of water	0	98	If I want an unhealthy snack because I am bored, then I will drink a large glass of water	#NULL!	#NULL!	#NULL!	#NULL!	#NULL!	#NULL!
476	0	0	1	0	1	1	0	1	2	0	1	4	47	#NULL!	2	4	5	42.6692	4	3	2	5	6.16667	6	15.75	0	1	I am in front of a TV or computer	eat fresh vegetables and dip	0	98	If I want an unhealthy snack because I am in front of a TV or computer, then I will eat fresh vegetables and dip	#NULL!	#NULL!	#NULL!	#NULL!	#NULL!	#NULL!
477	0	0	1	0	1	1	0	1	2	0	1	3	35	#NULL!	2	5	5	35.1562	4	3	2	6	2.75	5.66667	15	0	1	I am bored	eat a piece of fruit	0	98	If I want an unhealthy snack because I am bored, then I will eat a piece of fruit	#NULL!	#NULL!	#NULL!	#NULL!	#NULL!	#NULL!
478	0	0	1	0	1	1	0	1	1	0	1	3	65	#NULL!	6	2	5	25.6801	3	3	2	6	4.58333	6	14.75	0	1	I start with one piece but then keep eating	eat a piece of fruit	0	98	If I want an unhealthy snack because I start with one piece but then keep eating, then I will eat a piece of fruit	#NULL!	#NULL!	#NULL!	#NULL!	#NULL!	#NULL!
479	0	0	1	0	1	1	0	1	2	0	1	3	34	#NULL!	5	2	5	29.2245	3	3	2	6	5.5	7	13.75	0	1	I am drinking alcohol	eat fresh vegetables and dip	0	98	If I want an unhealthy snack because I am drinking alcohol, then I will eat fresh vegetables and dip	#NULL!	#NULL!	#NULL!	#NULL!	#NULL!	#NULL!
480	0	0	1	0	1	1	0	1	2	0	1	2	56	#NULL!	5	2	4	26.8352	3	2	1	3	4.08333	6	13.5	0	1	I am bored	eat a piece of fruit	0	98	If I want an unhealthy snack because I am bored, then I will eat a piece of fruit	#NULL!	#NULL!	#NULL!	#NULL!	#NULL!	#NULL!
481	0	0	1	0	1	1	0	1	2	0	1	4	57	#NULL!	5	4	5	26.1224	3	3	2	4	4.5	6	13.5	0	1	I am bored	drink a large glass of water	0	98	If I want an unhealthy snack because I am bored, then I will drink a large glass of water	#NULL!	#NULL!	#NULL!	#NULL!	#NULL!	#NULL!
482	0	0	1	0	1	1	0	1	2	0	1	3	53	#NULL!	6	5	4	34.375	4	3	2	6	4.41667	5	13.25	0	1	people around me are eating	drink a large glass of water	1	1	If I want an unhealthy snack because people around me are eating, then I will drink a large glass of water	#NULL!	#NULL!	#NULL!	#NULL!	#NULL!	#NULL!
483	0	0	1	0	1	1	0	1	1	1	1	4	41	0	6	1	4	20.6038	2	3	2	4	6	6	13.25	0	1	I have a craving	eat a piece of fruit	0	98	If I want an unhealthy snack because I have a craving, then I will eat a piece of fruit	#NULL!	#NULL!	#NULL!	#NULL!	#NULL!	#NULL!
484	0	0	1	0	1	1	0	1	2	0	1	4	65	#NULL!	2	3	5	34.8944	4	3	2	4	3.5	6	11.75	0	1	I start with one piece but then keep eating	drink a large glass of water	0	98	If I want an unhealthy snack because I start with one piece but then keep eating, then I will drink a large glass of water	#NULL!	#NULL!	#NULL!	#NULL!	#NULL!	#NULL!
485	0	0	1	0	1	1	0	1	2	1	1	2	60	21	3	4	3	27.8852	3	1	1	0	3.58333	6	11.25	0	2	I am bored	chat to someone for 5 minutes	0	98	If I want an unhealthy snack because I am bored, then I will chat to someone for 5 minutes	#NULL!	#NULL!	#NULL!	#NULL!	#NULL!	#NULL!
486	0	0	1	0	1	1	0	1	1	0	1	1	37	#NULL!	4	4	3	28.3419	3	1	1	1	4	4	11.25	0	1	I am happy	eat a piece of fruit	0	98	If I want an unhealthy snack because I am happy, then I will eat a piece of fruit	#NULL!	#NULL!	#NULL!	#NULL!	#NULL!	#NULL!
487	0	0	1	0	1	1	0	1	2	0	1	3	54	#NULL!	5	3	5	31.25	4	3	2	6	5.66667	6.33333	10.25	0	1	I am in front of a TV or computer	drink a large glass of water	0	98	If I want an unhealthy snack because I am in front of a TV or computer, then I will drink a large glass of water	#NULL!	#NULL!	#NULL!	#NULL!	#NULL!	#NULL!
488	0	0	1	0	1	1	0	1	2	0	1	2	63	#NULL!	4	3	5	30.1103	4	3	2	6	4.83333	6	9.75	0	1	I am bored	drink tea	0	98	If I want an unhealthy snack because I am bored, then I will drink tea	#NULL!	#NULL!	#NULL!	#NULL!	#NULL!	#NULL!
489	0	0	1	0	1	1	0	1	1	1	1	4	58	17	3	3	4	23.9395	2	3	2	5	5.41667	5.66667	9.75	0	1	I am bored	eat fresh vegetables and dip	0	98	If I want an unhealthy snack because I am bored, then I will eat fresh vegetables and dip	#NULL!	#NULL!	#NULL!	#NULL!	#NULL!	#NULL!
490	0	0	1	0	1	1	0	1	2	0	1	2	55	#NULL!	4	2	5	27.0416	3	2	1	3	5.41667	5	9.25	0	1	I am sad	drink tea	0	98	If I want an unhealthy snack because I am sad, then I will drink tea	#NULL!	#NULL!	#NULL!	#NULL!	#NULL!	#NULL!
491	0	0	1	0	1	1	0	1	2	0	1	3	60	#NULL!	6	3	5	25.3906	3	3	2	5	4.75	7	8.5	0	1	I start with one piece but then keep eating	eat fresh vegetables and dip	0	98	If I want an unhealthy snack because I start with one piece but then keep eating, then I will eat fresh vegetables and dip	#NULL!	#NULL!	#NULL!	#NULL!	#NULL!	#NULL!
492	0	0	1	0	1	1	0	1	2	0	1	2	58	#NULL!	2	6	5	26.7698	3	3	2	6	6	7	8.5	0	1	I have a craving	drink a large glass of water	0	98	If I want an unhealthy snack because I have a craving, then I will drink a large glass of water	#NULL!	#NULL!	#NULL!	#NULL!	#NULL!	#NULL!
493	0	0	1	0	1	1	0	1	2	0	1	4	52	#NULL!	5	2	5	30.1103	4	3	2	5	6.5	5.33333	8	0	1	I start with one piece but then keep eating	eat a piece of fruit	0	98	If I want an unhealthy snack because I start with one piece but then keep eating, then I will eat a piece of fruit	#NULL!	#NULL!	#NULL!	#NULL!	#NULL!	#NULL!
494	0	0	1	0	1	1	0	1	1	0	1	4	45	#NULL!	3	4	4	27.1605	3	3	2	4	4.16667	4	7.75	0	2	I am busy or stressed	take a break	0	98	If I want an unhealthy snack because I am busy or stressed, then I will take a break	#NULL!	#NULL!	#NULL!	#NULL!	#NULL!	#NULL!
495	0	0	1	0	1	1	0	1	1	1	1	1	63	20	3	2	4	31.1419	4	1	1	1	4	5.66667	7.5	0	2	I am in front of a TV or computer	eat a piece of fruit	0	98	If I want an unhealthy snack because I am in front of a TV or computer, then I will eat a piece of fruit	#NULL!	#NULL!	#NULL!	#NULL!	#NULL!	#NULL!
496	0	0	1	0	1	1	0	1	2	1	1	4	59	10	7	1	5	38.4243	4	3	2	4	5.83333	4	7.25	0	1	I am in front of a TV or computer	drink tea	0	98	If I want an unhealthy snack because I am in front of a TV or computer, then I will drink tea	#NULL!	#NULL!	#NULL!	#NULL!	#NULL!	#NULL!
497	0	0	1	0	1	1	0	1	2	0	1	2	27	#NULL!	5	5	4	29.7442	3	3	2	6	4	4	6.5	0	3	I am bored	chat to someone for 5 minutes	0	98	If I want an unhealthy snack because I am bored, then I will chat to someone for 5 minutes	#NULL!	#NULL!	#NULL!	#NULL!	#NULL!	#NULL!
498	0	0	1	0	1	1	0	1	2	1	1	2	64	9	5	3	4	31.1634	4	2	1	3	5.41667	4.33333	6	0	1	people around me are eating	drink tea	0	98	If I want an unhealthy snack because people around me are eating, then I will drink tea	#NULL!	#NULL!	#NULL!	#NULL!	#NULL!	#NULL!
499	0	0	1	0	1	1	0	1	2	0	1	3	64	#NULL!	2	0	4	28.578	3	3	2	6	5.33333	6	5.75	0	2	people around me are eating	chat to someone for 5 minutes	0	98	If I want an unhealthy snack because people around me are eating, then I will chat to someone for 5 minutes	#NULL!	#NULL!	#NULL!	#NULL!	#NULL!	#NULL!
500	0	0	1	0	1	1	0	1	2	0	1	3	31	#NULL!	4	6	4	31.9193	4	1	1	0	2.91667	6.33333	5.75	0	1	I am bored	drink a large glass of water	1	1	If I want an unhealthy snack because I am bored, then I will drink a large glass of water	#NULL!	#NULL!	#NULL!	#NULL!	#NULL!	#NULL!
501	0	0	1	0	1	1	0	1	2	1	1	3	40	8	6	2	5	51.422	4	3	2	6	4	7	5.5	0	1	I am in front of a TV or computer	eat fresh vegetables and dip	0	98	If I want an unhealthy snack because I am in front of a TV or computer, then I will eat fresh vegetables and dip	#NULL!	#NULL!	#NULL!	#NULL!	#NULL!	#NULL!
502	0	0	1	0	1	1	0	1	1	0	1	4	64	#NULL!	3	1	1	26.1224	3	3	2	5	5.41667	6.33333	4.5	0	2	the snack is right in front of me	eat a piece of fruit	0	98	If I want an unhealthy snack because the snack is right in front of me, then I will eat a piece of fruit	#NULL!	#NULL!	#NULL!	#NULL!	#NULL!	#NULL!
503	0	0	1	0	1	1	0	1	2	0	1	3	47	#NULL!	3	4	5	25.7117	3	3	2	5	6	4	4.5	0	1	I am drinking alcohol	drink a large glass of water	0	98	If I want an unhealthy snack because I am drinking alcohol, then I will drink a large glass of water	#NULL!	#NULL!	#NULL!	#NULL!	#NULL!	#NULL!
504	0	0	1	0	1	1	0	1	1	1	1	3	57	1	3	2	4	30.6148	4	2	1	3	4.91667	7	3.5	0	1	I have a craving	eat a piece of fruit	0	98	If I want an unhealthy snack because I have a craving, then I will eat a piece of fruit	#NULL!	#NULL!	#NULL!	#NULL!	#NULL!	#NULL!
505	0	0	1	0	1	1	0	1	1	1	1	3	64	14	4	1	4	30.9917	4	3	2	5	5.75	6	3	0	2	I have arrived home	drink tea	0	98	If I want an unhealthy snack because I have arrived home, then I will drink tea	#NULL!	#NULL!	#NULL!	#NULL!	#NULL!	#NULL!
506	0	0	1	0	1	1	0	1	1	1	1	3	55	4	5	1	4	33.9506	4	3	2	5	4.16667	7	2.75	0	1	I am bored	eat a piece of fruit	0	98	If I want an unhealthy snack because I am bored, then I will eat a piece of fruit	#NULL!	#NULL!	#NULL!	#NULL!	#NULL!	#NULL!
507	0	0	1	0	1	1	0	1	2	1	2	4	37	4	6	3	5	23.8054	2	3	2	4	6.66667	6	2.25	0	1	people around me are eating	eat a piece of fruit	0	98	If I want an unhealthy snack because people around me are eating, then I will eat a piece of fruit	#NULL!	#NULL!	#NULL!	#NULL!	#NULL!	#NULL!
508	0	0	1	0	1	1	0	1	1	0	1	3	64	#NULL!	3	2	4	31.0137	4	2	1	2	4.41667	6	2	0	2	I am drinking tea or coffee	drink a large glass of water	0	98	If I want an unhealthy snack because I am drinking tea or coffee, then I will drink a large glass of water	#NULL!	#NULL!	#NULL!	#NULL!	#NULL!	#NULL!
509	0	0	1	0	1	1	0	1	2	0	1	3	64	#NULL!	5	1	5	25.5937	3	2	1	2	7	6	1.25	0	1	the snack is right in front of me	eat a piece of fruit	0	98	If I want an unhealthy snack because the snack is right in front of me, then I will eat a piece of fruit	#NULL!	#NULL!	7	#NULL!	#NULL!	#NULL!
510	0	0	1	0	1	1	0	1	1	0	1	4	59	#NULL!	7	7	4	29.8606	3	3	2	6	4.16667	7	1.25	0	2	I am drinking alcohol	eat fresh vegetables and dip	0	98	If I want an unhealthy snack because I am drinking alcohol, then I will eat fresh vegetables and dip	#NULL!	#NULL!	#NULL!	#NULL!	#NULL!	#NULL!
511	0	0	1	0	1	1	0	1	2	1	1	2	64	26	6	2	4	28.699	3	3	2	4	4.58333	6	0.75	0	2	I start with one piece but then keep eating	eat a piece of fruit	0	98	If I want an unhealthy snack because I start with one piece but then keep eating, then I will eat a piece of fruit	#NULL!	#NULL!	3.91667	#NULL!	#NULL!	#NULL!
512	0	0	1	0	1	1	0	2	1	1	1	2	46	4	4	4	3	24.0569	2	1	1	0	3	4	124.75	0	3				98	Not available to maintain privacy of participants (standard plan was free text).	#NULL!	#NULL!	#NULL!	#NULL!	#NULL!	#NULL!
513	0	0	1	0	1	1	0	2	2	1	1	3	54	9	3	7	5	37.461	4	2	1	2	2.5	2	122	0	1				98	Not available to maintain privacy of participants (standard plan was free text).	#NULL!	#NULL!	#NULL!	#NULL!	#NULL!	#NULL!
514	0	0	1	0	1	1	0	2	2	0	1	4	42	#NULL!	3	7	5	36.8481	4	3	2	4	2.66667	6	111.5	0	1				98	Not available to maintain privacy of participants (standard plan was free text).	#NULL!	#NULL!	#NULL!	#NULL!	#NULL!	#NULL!
515	0	0	1	0	1	1	0	2	2	0	1	2	34	#NULL!	2	5	4	40.0577	4	3	2	4	2.83333	7	93.5	0	1				98	Not available to maintain privacy of participants (standard plan was free text).	#NULL!	#NULL!	#NULL!	#NULL!	#NULL!	#NULL!
516	0	0	1	0	1	1	0	2	2	0	1	2	50	#NULL!	1	7	5	36.3322	4	3	2	5	2.08333	5.66667	85	0	1				98	Not available to maintain privacy of participants (standard plan was free text).	#NULL!	#NULL!	#NULL!	#NULL!	#NULL!	#NULL!
517	0	0	1	0	1	1	0	2	2	0	1	4	35	#NULL!	6	5	2	59.7222	4	1	1	0	4.66667	5.33333	77	0	2				98	Not available to maintain privacy of participants (standard plan was free text).	#NULL!	#NULL!	#NULL!	#NULL!	#NULL!	#NULL!
518	0	0	1	0	1	1	0	2	2	0	1	4	41	#NULL!	2	4	4	35.0128	4	3	2	4	3.33333	6	75.75	0	3				98	Not available to maintain privacy of participants (standard plan was free text).	#NULL!	#NULL!	#NULL!	#NULL!	#NULL!	#NULL!
519	0	0	1	0	1	1	0	2	1	1	1	1	60	5	1	4	3	32.872	4	1	1	1	3.66667	7	74.75	0	2				98	Not available to maintain privacy of participants (standard plan was free text).	#NULL!	#NULL!	#NULL!	#NULL!	#NULL!	#NULL!
520	0	0	1	0	1	1	0	2	2	0	1	3	34	#NULL!	6	4	5	27.3438	3	3	2	5	4.83333	7	71.5	0	1				98	Not available to maintain privacy of participants (standard plan was free text).	#NULL!	#NULL!	#NULL!	#NULL!	#NULL!	#NULL!
521	0	0	1	0	1	1	0	2	1	1	1	2	55	1	1	6	3	43.2526	4	2	1	2	3.75	4.33333	71.25	0	4				98	Not available to maintain privacy of participants (standard plan was free text).	#NULL!	#NULL!	#NULL!	#NULL!	#NULL!	#NULL!
522	0	0	1	0	1	1	0	2	1	1	1	3	50	25	5	2	2	43.694	4	2	1	3	5.41667	6	65.5	0	3				98	Not available to maintain privacy of participants (standard plan was free text).	#NULL!	#NULL!	#NULL!	#NULL!	#NULL!	#NULL!
523	0	0	1	0	1	1	0	2	1	0	1	4	37	#NULL!	5	6	4	36.0021	4	1	1	0	2.5	6	65	0	2				98	Not available to maintain privacy of participants (standard plan was free text).	#NULL!	#NULL!	#NULL!	#NULL!	#NULL!	#NULL!
524	0	0	1	0	1	1	0	2	2	0	1	3	49	#NULL!	6	3	4	35.4367	4	3	2	6	2.58333	6	58.5	0	4				98	Not available to maintain privacy of participants (standard plan was free text).	#NULL!	#NULL!	#NULL!	#NULL!	#NULL!	#NULL!
525	0	0	1	0	1	1	0	2	1	0	1	3	48	#NULL!	4	2	5	27.1527	3	2	1	3	3.91667	7	55	0	1				98	Not available to maintain privacy of participants (standard plan was free text).	#NULL!	#NULL!	#NULL!	#NULL!	#NULL!	#NULL!
526	0	0	1	0	1	1	0	2	2	1	1	2	60	6	1	6	4	41.5935	4	3	2	4	2.91667	7	54.25	0	1				98	Not available to maintain privacy of participants (standard plan was free text).	#NULL!	#NULL!	#NULL!	#NULL!	#NULL!	#NULL!
527	0	0	1	0	1	1	0	2	1	1	1	3	41	5	3	5	5	31.7956	4	3	2	4	3.41667	6	53.75	0	1				98	Not available to maintain privacy of participants (standard plan was free text).	#NULL!	#NULL!	#NULL!	#NULL!	#NULL!	#NULL!
528	0	0	1	0	1	1	0	2	2	0	1	3	42	#NULL!	1	7	4	39.7283	4	2	1	3	2	6	53	0	1				98	Not available to maintain privacy of participants (standard plan was free text).	#NULL!	#NULL!	#NULL!	#NULL!	#NULL!	#NULL!
529	0	0	1	0	1	1	0	2	1	0	1	4	42	#NULL!	1	6	3	27.7769	3	3	2	6	2.16667	4.33333	51.5	0	1				98	Not available to maintain privacy of participants (standard plan was free text).	#NULL!	#NULL!	#NULL!	#NULL!	#NULL!	#NULL!
530	0	0	1	0	1	1	0	2	2	1	1	2	61	14	2	7	4	36.215	4	3	2	5	2.91667	5.66667	50	0	1				98	Not available to maintain privacy of participants (standard plan was free text).	#NULL!	#NULL!	#NULL!	#NULL!	#NULL!	#NULL!
531	0	0	1	0	1	1	0	2	2	1	1	1	59	4	0	7	1	43.1154	4	2	1	2	1.75	4.66667	49.25	0	2				98	Not available to maintain privacy of participants (standard plan was free text).	#NULL!	#NULL!	#NULL!	#NULL!	#NULL!	#NULL!
532	0	0	1	0	1	1	0	2	1	0	1	3	38	#NULL!	2	6	5	34.8825	4	3	2	6	3.83333	6	47.5	0	1				98	Not available to maintain privacy of participants (standard plan was free text).	#NULL!	#NULL!	#NULL!	#NULL!	#NULL!	#NULL!
533	0	0	1	0	1	1	0	2	2	0	1	2	56	#NULL!	1	7	5	25.9516	3	3	2	5	2.66667	6.33333	46.25	0	1				98	Not available to maintain privacy of participants (standard plan was free text).	2	4	3.66667	#NULL!	#NULL!	#NULL!
534	0	0	1	0	1	1	0	2	2	0	1	4	34	#NULL!	1	7	4	43.7742	4	3	2	6	3.25	7	46.25	0	1				98	Not available to maintain privacy of participants (standard plan was free text).	#NULL!	#NULL!	#NULL!	#NULL!	#NULL!	#NULL!
535	0	0	1	0	1	1	0	2	2	0	1	3	27	#NULL!	3	7	3	44.0771	4	3	2	4	1.75	7	45.5	0	1				98	Not available to maintain privacy of participants (standard plan was free text).	#NULL!	#NULL!	#NULL!	#NULL!	#NULL!	#NULL!
536	0	0	1	0	1	1	0	2	2	0	1	3	23	#NULL!	2	5	2	31.9559	4	3	2	5	1.83333	6.33333	45.25	0	1				98	Not available to maintain privacy of participants (standard plan was free text).	#NULL!	#NULL!	#NULL!	#NULL!	#NULL!	#NULL!
537	0	0	1	0	1	1	0	2	2	0	1	3	37	#NULL!	3	6	4	25.7959	3	3	2	4	2.75	6	43	0	1				98	Not available to maintain privacy of participants (standard plan was free text).	#NULL!	#NULL!	#NULL!	#NULL!	#NULL!	#NULL!
538	0	0	1	0	1	1	0	2	1	0	1	2	30	#NULL!	0	2	5	38.0623	4	3	2	6	4	3.33333	40.5	0	1				98	Not available to maintain privacy of participants (standard plan was free text).	#NULL!	#NULL!	#NULL!	#NULL!	#NULL!	#NULL!
539	0	0	1	0	1	1	0	2	2	1	1	2	46	2	6	6	5	33.4622	4	1	1	1	6.16667	6	39	0	2				98	Not available to maintain privacy of participants (standard plan was free text).	#NULL!	#NULL!	#NULL!	#NULL!	#NULL!	#NULL!
540	0	0	1	0	1	1	0	2	2	0	1	2	40	#NULL!	4	5	5	27.5482	3	3	2	5	3	6	35.75	0	1				98	Not available to maintain privacy of participants (standard plan was free text).	#NULL!	#NULL!	#NULL!	#NULL!	#NULL!	#NULL!
541	0	0	1	0	1	1	0	2	2	0	1	3	30	#NULL!	5	3	4	26.0262	3	3	2	6	2.33333	6	34	0	2				98	Not available to maintain privacy of participants (standard plan was free text).	#NULL!	#NULL!	#NULL!	#NULL!	#NULL!	#NULL!
542	0	0	1	0	1	1	0	2	2	1	1	2	61	7	4	5	4	34.049	4	2	1	3	3.33333	6.33333	33.25	0	1				98	Not available to maintain privacy of participants (standard plan was free text).	#NULL!	#NULL!	#NULL!	#NULL!	#NULL!	#NULL!
543	0	0	1	0	1	1	0	2	1	0	1	2	32	#NULL!	3	4	5	25.9259	3	3	2	6	5.25	6	30.75	0	2				98	Not available to maintain privacy of participants (standard plan was free text).	#NULL!	#NULL!	#NULL!	#NULL!	#NULL!	#NULL!
544	0	0	1	0	1	1	0	2	2	0	1	3	44	#NULL!	3	5	5	45.9182	4	3	2	6	5	6	30.5	0	1				98	Not available to maintain privacy of participants (standard plan was free text).	#NULL!	#NULL!	#NULL!	#NULL!	#NULL!	#NULL!
545	0	0	1	0	1	1	0	2	1	0	1	3	47	#NULL!	4	4	5	26.1224	3	3	2	6	6.75	3	30	0	2				98	Not available to maintain privacy of participants (standard plan was free text).	#NULL!	#NULL!	#NULL!	#NULL!	#NULL!	#NULL!
546	0	0	1	0	1	1	0	2	1	1	1	4	64	12	4	5	3	26.7299	3	3	2	6	5.75	3.33333	30	0	3				98	Not available to maintain privacy of participants (standard plan was free text).	#NULL!	#NULL!	#NULL!	#NULL!	#NULL!	#NULL!
547	0	0	1	0	1	1	0	2	2	0	1	4	43	#NULL!	5	6	5	30.8112	4	3	2	6	2.58333	6.66667	29.25	0	1				98	Not available to maintain privacy of participants (standard plan was free text).	#NULL!	#NULL!	#NULL!	#NULL!	#NULL!	#NULL!
548	0	0	1	0	1	1	0	2	2	0	1	4	35	#NULL!	5	2	4	26.8352	3	3	2	5	4.16667	6	27.25	0	1				98	Not available to maintain privacy of participants (standard plan was free text).	#NULL!	#NULL!	#NULL!	#NULL!	#NULL!	#NULL!
549	0	0	1	0	1	1	0	2	2	0	1	4	51	#NULL!	2	5	4	34.5271	4	3	2	4	1.91667	4.66667	27	0	1				98	Not available to maintain privacy of participants (standard plan was free text).	#NULL!	#NULL!	#NULL!	#NULL!	#NULL!	#NULL!
550	0	0	1	0	1	1	0	2	1	1	1	4	62	3	5	1	4	29.9383	3	3	2	4	5.5	4	26.5	0	1				98	Not available to maintain privacy of participants (standard plan was free text).	#NULL!	#NULL!	#NULL!	#NULL!	#NULL!	#NULL!
551	0	0	1	0	1	1	0	2	2	0	1	2	35	#NULL!	5	4	5	26.0375	3	2	1	2	5	5.66667	25.25	0	1				98	Not available to maintain privacy of participants (standard plan was free text).	#NULL!	#NULL!	#NULL!	#NULL!	#NULL!	#NULL!
552	0	0	1	0	1	1	0	2	2	0	1	2	54	#NULL!	6	2	5	25.4581	3	2	1	2	6.41667	6	24.5	0	4				98	Not available to maintain privacy of participants (standard plan was free text).	#NULL!	#NULL!	#NULL!	#NULL!	#NULL!	#NULL!
553	0	0	1	0	1	1	0	2	2	0	1	4	38	#NULL!	6	1	3	34.0866	4	3	2	6	6.08333	6	24	0	1				98	Not available to maintain privacy of participants (standard plan was free text).	#NULL!	#NULL!	#NULL!	#NULL!	#NULL!	#NULL!
554	0	0	1	0	1	1	0	2	2	1	1	1	51	29	5	3	4	29.3878	3	1	1	0	5.5	7	24	0	1				98	Not available to maintain privacy of participants (standard plan was free text).	#NULL!	#NULL!	#NULL!	#NULL!	#NULL!	#NULL!
555	0	0	1	0	1	1	0	2	2	1	1	2	57	39	5	3	3	25.2994	3	2	1	2	5.33333	6	22	0	3				98	Not available to maintain privacy of participants (standard plan was free text).	3	6	2.33333	#NULL!	#NULL!	#NULL!
556	0	0	1	0	1	1	0	2	2	0	1	3	32	#NULL!	5	4	5	31.6443	4	3	2	6	4.16667	6	22	0	1				98	Not available to maintain privacy of participants (standard plan was free text).	#NULL!	#NULL!	#NULL!	#NULL!	#NULL!	#NULL!
557	0	0	1	0	1	1	0	2	2	1	1	1	45	2	4	4	5	51.4233	4	3	2	4	4.25	5	20	0	1				98	Not available to maintain privacy of participants (standard plan was free text).	#NULL!	#NULL!	#NULL!	#NULL!	#NULL!	#NULL!
558	0	0	1	0	1	1	0	2	1	1	1	2	46	2	1	5	3	36.2123	4	2	1	3	4	4	20	0	1				98	Not available to maintain privacy of participants (standard plan was free text).	#NULL!	#NULL!	#NULL!	#NULL!	#NULL!	#NULL!
559	0	0	1	0	1	1	0	2	1	0	1	1	42	#NULL!	2	2	3	26.309	3	3	2	6	4	4	19.25	0	1				98	Not available to maintain privacy of participants (standard plan was free text).	#NULL!	#NULL!	#NULL!	#NULL!	#NULL!	#NULL!
560	0	0	1	0	1	1	0	2	2	0	1	3	29	#NULL!	4	2	2	25.2826	3	1	1	1	5.16667	3.33333	17	0	4				98	Not available to maintain privacy of participants (standard plan was free text).	#NULL!	#NULL!	#NULL!	#NULL!	#NULL!	#NULL!
561	0	0	1	0	1	1	0	2	2	1	1	3	60	14	6	4	5	33.4124	4	2	1	3	4.41667	7	16.75	0	1				98	Not available to maintain privacy of participants (standard plan was free text).	#NULL!	#NULL!	#NULL!	#NULL!	#NULL!	#NULL!
562	0	0	1	0	1	1	0	2	1	1	1	2	55	9	7	0	4	24.7555	2	3	2	6	6.5	4	16	0	1				98	Not available to maintain privacy of participants (standard plan was free text).	#NULL!	#NULL!	#NULL!	#NULL!	#NULL!	#NULL!
563	0	0	1	0	1	1	0	2	2	0	1	2	29	#NULL!	1	6	4	28.9979	3	1	1	0	5.08333	4	14.75	0	1				98	Not available to maintain privacy of participants (standard plan was free text).	#NULL!	#NULL!	#NULL!	#NULL!	#NULL!	#NULL!
564	0	0	1	0	1	1	0	2	2	1	1	3	55	5	1	6	3	32.7694	4	3	2	5	2.91667	6	14	0	1				98	Not available to maintain privacy of participants (standard plan was free text).	#NULL!	#NULL!	#NULL!	#NULL!	#NULL!	#NULL!
565	0	0	1	0	1	1	0	2	2	0	1	2	50	#NULL!	1	7	5	26.5338	3	3	2	5	2.08333	7	13.75	0	2				98	Not available to maintain privacy of participants (standard plan was free text).	#NULL!	#NULL!	#NULL!	#NULL!	#NULL!	#NULL!
566	0	0	1	0	1	1	0	2	2	0	1	4	39	#NULL!	4	4	4	29.1363	3	2	1	3	4.25	3.33333	13	0	3				98	Not available to maintain privacy of participants (standard plan was free text).	#NULL!	#NULL!	#NULL!	#NULL!	#NULL!	#NULL!
567	0	0	1	0	1	1	0	2	2	0	1	2	54	#NULL!	0	4	5	49.0779	4	2	1	2	3.08333	6.33333	13	0	1				98	Not available to maintain privacy of participants (standard plan was free text).	#NULL!	#NULL!	#NULL!	#NULL!	#NULL!	#NULL!
568	0	0	1	0	1	1	0	2	2	0	1	2	28	#NULL!	4	4	4	30.1103	4	2	1	3	5.5	7	12.75	0	1				98	Not available to maintain privacy of participants (standard plan was free text).	#NULL!	#NULL!	#NULL!	#NULL!	#NULL!	#NULL!
569	0	0	1	0	1	1	0	2	2	0	1	3	51	#NULL!	4	4	3	27.2509	3	2	1	2	5.75	5.66667	12.5	0	2				98	Not available to maintain privacy of participants (standard plan was free text).	#NULL!	#NULL!	#NULL!	#NULL!	#NULL!	#NULL!
570	0	0	1	0	1	1	0	2	2	0	1	2	57	#NULL!	4	2	4	25.6369	3	2	1	3	5.58333	6	12	0	3				98	Not available to maintain privacy of participants (standard plan was free text).	#NULL!	#NULL!	#NULL!	#NULL!	#NULL!	#NULL!
571	0	0	1	0	1	1	0	2	2	0	1	3	44	#NULL!	2	2	4	36.1069	4	3	2	4	6.33333	7	11.75	0	1				98	Not available to maintain privacy of participants (standard plan was free text).	#NULL!	#NULL!	#NULL!	#NULL!	#NULL!	#NULL!
572	0	0	1	0	1	1	0	2	2	1	1	1	63	2	5	2	4	27.8876	3	3	2	4	4	5.66667	11.75	0	1				98	Not available to maintain privacy of participants (standard plan was free text).	#NULL!	#NULL!	#NULL!	#NULL!	#NULL!	#NULL!
573	0	0	1	0	1	1	0	2	2	0	1	2	40	#NULL!	4	4	4	34.1598	4	3	2	6	3.66667	7	11.5	0	1				98	Not available to maintain privacy of participants (standard plan was free text).	#NULL!	#NULL!	#NULL!	#NULL!	#NULL!	#NULL!
574	0	0	1	0	1	1	0	2	1	1	1	4	56	9	4	4	3	37.3257	4	3	2	4	2.91667	3.33333	11.25	0	2				98	Not available to maintain privacy of participants (standard plan was free text).	5	3	3	#NULL!	#NULL!	#NULL!
575	0	0	1	0	1	1	0	2	2	1	1	4	53	7	3	5	5	31.2452	4	1	1	1	2.66667	7	11.25	0	2				98	Not available to maintain privacy of participants (standard plan was free text).	#NULL!	#NULL!	#NULL!	#NULL!	#NULL!	#NULL!
576	0	0	1	0	1	1	0	2	2	0	1	2	19	#NULL!	4	1	3	46.3668	4	2	1	2	2.5	6.33333	11	0	2				98	Not available to maintain privacy of participants (standard plan was free text).	#NULL!	#NULL!	#NULL!	#NULL!	#NULL!	#NULL!
577	0	0	1	0	1	1	0	2	2	0	1	4	64	#NULL!	7	0	5	32.6531	4	3	2	5	7	4	10.25	0	1				98	Not available to maintain privacy of participants (standard plan was free text).	#NULL!	#NULL!	#NULL!	#NULL!	#NULL!	#NULL!
578	0	0	1	0	1	1	0	2	2	1	1	4	51	9	5	1	4	65.5471	4	1	1	1	3.16667	5	9.5	0	3				98	Not available to maintain privacy of participants (standard plan was free text).	#NULL!	#NULL!	#NULL!	#NULL!	#NULL!	#NULL!
579	0	0	1	0	1	1	0	2	2	0	1	3	25	#NULL!	6	3	4	28.1337	3	3	2	6	4.83333	7	9.25	0	1				98	Not available to maintain privacy of participants (standard plan was free text).	#NULL!	#NULL!	#NULL!	#NULL!	#NULL!	#NULL!
580	0	0	1	0	1	1	0	2	2	0	1	3	39	#NULL!	6	1	4	31.1791	4	3	2	6	5.41667	6	9	0	2				98	Not available to maintain privacy of participants (standard plan was free text).	#NULL!	#NULL!	#NULL!	#NULL!	#NULL!	#NULL!
581	0	0	1	0	1	1	0	2	1	0	1	3	65	#NULL!	0	0	3	62.5	4	1	1	1	6.5	7	8.75	0	4				98	Not available to maintain privacy of participants (standard plan was free text).	#NULL!	#NULL!	#NULL!	#NULL!	#NULL!	#NULL!
582	0	0	1	0	1	1	0	2	1	0	1	3	26	#NULL!	3	4	5	33.126	4	3	2	6	4.91667	4.66667	8.75	0	1				98	Not available to maintain privacy of participants (standard plan was free text).	#NULL!	#NULL!	#NULL!	#NULL!	#NULL!	#NULL!
583	0	0	1	0	1	1	0	2	2	0	1	1	63	#NULL!	5	2	4	25.6544	3	1	1	0	4.83333	5.66667	8.5	0	2				98	Not available to maintain privacy of participants (standard plan was free text).	#NULL!	#NULL!	#NULL!	#NULL!	#NULL!	#NULL!
584	0	0	1	0	1	1	0	2	2	0	1	2	65	#NULL!	6	1	5	25.7117	3	3	2	5	6.5	6	8.5	0	1				98	Not available to maintain privacy of participants (standard plan was free text).	#NULL!	#NULL!	#NULL!	#NULL!	#NULL!	#NULL!
585	0	0	1	0	1	1	0	2	1	0	1	1	56	#NULL!	2	1	3	27.7778	3	1	1	1	4.33333	4.66667	8	0	1				98	Not available to maintain privacy of participants (standard plan was free text).	#NULL!	#NULL!	#NULL!	#NULL!	#NULL!	#NULL!
586	0	0	1	0	1	1	0	2	2	1	1	3	57	5	5	1	4	19.2894	2	3	2	6	5.91667	6	7.75	0	1				98	Not available to maintain privacy of participants (standard plan was free text).	#NULL!	#NULL!	#NULL!	#NULL!	#NULL!	#NULL!
587	0	0	1	0	1	1	0	2	1	1	1	3	64	10	6	2	4	28.6801	3	3	2	5	4.33333	7	7.75	0	1				98	Not available to maintain privacy of participants (standard plan was free text).	#NULL!	#NULL!	#NULL!	#NULL!	#NULL!	#NULL!
588	0	0	1	0	1	1	0	2	2	1	1	2	61	11	7	2	5	36.5126	4	1	1	1	5.33333	4	7.75	0	1				98	Not available to maintain privacy of participants (standard plan was free text).	#NULL!	#NULL!	#NULL!	#NULL!	#NULL!	#NULL!
589	0	0	1	0	1	1	0	2	1	0	1	1	59	#NULL!	3	5	4	32.2831	4	1	1	0	5.66667	5	7.5	0	2				98	Not available to maintain privacy of participants (standard plan was free text).	#NULL!	#NULL!	#NULL!	#NULL!	#NULL!	#NULL!
590	0	0	1	0	1	1	0	2	1	0	2	4	42	#NULL!	5	2	4	25.6896	3	3	2	4	5.58333	2	6.25	0	2				98	Not available to maintain privacy of participants (standard plan was free text).	#NULL!	#NULL!	#NULL!	#NULL!	#NULL!	#NULL!
591	0	0	1	0	1	1	0	2	1	0	1	2	53	#NULL!	4	3	4	37.2394	4	3	2	5	5.66667	6	6.25	0	1				98	Not available to maintain privacy of participants (standard plan was free text).	#NULL!	#NULL!	#NULL!	#NULL!	#NULL!	#NULL!
592	0	0	1	0	1	1	0	2	2	0	1	4	46	#NULL!	5	2	5	41.1387	4	3	2	6	5.33333	6	5	0	2				98	Not available to maintain privacy of participants (standard plan was free text).	#NULL!	#NULL!	#NULL!	#NULL!	#NULL!	#NULL!
593	0	0	1	0	1	1	0	2	2	1	1	2	46	11	1	4	3	31.8339	4	3	2	4	4.41667	6	5	0	1				98	Not available to maintain privacy of participants (standard plan was free text).	#NULL!	#NULL!	#NULL!	#NULL!	#NULL!	#NULL!
594	0	0	1	0	1	1	0	2	2	0	1	1	55	#NULL!	0	7	2	37.461	4	3	2	4	4.58333	7	4.75	0	1				98	Not available to maintain privacy of participants (standard plan was free text).	#NULL!	#NULL!	#NULL!	#NULL!	#NULL!	#NULL!
595	0	0	1	0	1	1	0	2	2	0	1	3	61	#NULL!	5	2	4	37.6558	4	3	2	5	5	6	4.75	0	1				98	Not available to maintain privacy of participants (standard plan was free text).	#NULL!	#NULL!	#NULL!	#NULL!	#NULL!	#NULL!
596	0	0	1	0	1	1	0	2	2	1	1	2	59	4	7	0	4	25.2174	3	3	2	4	6.91667	6	4.75	0	1				98	Not available to maintain privacy of participants (standard plan was free text).	#NULL!	#NULL!	#NULL!	#NULL!	#NULL!	#NULL!
597	0	0	1	0	1	1	0	2	2	0	1	2	39	#NULL!	2	5	4	37.7778	4	3	2	6	3.5	5	4.5	0	1				98	Not available to maintain privacy of participants (standard plan was free text).	#NULL!	#NULL!	#NULL!	#NULL!	#NULL!	#NULL!
598	0	0	1	0	1	1	0	2	2	0	1	4	35	#NULL!	5	1	1	28.2828	3	1	1	1	5.08333	3	4.5	0	3				98	Not available to maintain privacy of participants (standard plan was free text).	#NULL!	#NULL!	#NULL!	#NULL!	#NULL!	#NULL!
599	0	0	1	0	1	1	0	2	1	0	1	2	62	#NULL!	2	4	5	33.2085	4	3	2	5	6	6	3.75	0	1				98	Not available to maintain privacy of participants (standard plan was free text).	#NULL!	#NULL!	#NULL!	#NULL!	#NULL!	#NULL!
600	0	0	1	0	1	1	0	2	2	0	1	3	60	#NULL!	4	0	5	27.2173	3	3	2	4	5.33333	6	3.5	0	1				98	Not available to maintain privacy of participants (standard plan was free text).	#NULL!	#NULL!	#NULL!	#NULL!	#NULL!	#NULL!
601	0	0	1	0	1	1	0	2	1	0	1	3	35	#NULL!	5	1	3	27.7778	3	1	1	0	4	4	3	0	1				98	Not available to maintain privacy of participants (standard plan was free text).	6	1	4.16667	#NULL!	#NULL!	#NULL!
602	0	0	1	0	1	1	0	2	2	1	1	2	54	6	6	1	4	29.3962	3	3	2	5	6.5	4	3	0	1				98	Not available to maintain privacy of participants (standard plan was free text).	#NULL!	#NULL!	#NULL!	#NULL!	#NULL!	#NULL!
603	0	0	1	0	1	1	0	2	2	0	1	3	44	#NULL!	6	3	3	29.7619	3	3	2	4	4.08333	6	2.5	0	2				98	Not available to maintain privacy of participants (standard plan was free text).	#NULL!	#NULL!	#NULL!	#NULL!	#NULL!	#NULL!
604	0	0	1	0	1	1	0	2	2	1	1	4	61	15	5	2	4	54.9688	4	3	2	5	6.5	6.33333	2.5	0	1				98	Not available to maintain privacy of participants (standard plan was free text).	#NULL!	#NULL!	#NULL!	#NULL!	#NULL!	#NULL!
605	0	0	1	0	1	1	0	2	2	0	1	2	61	#NULL!	2	3	3	34.2936	4	2	1	3	6.66667	5.66667	2.25	0	2				98	Not available to maintain privacy of participants (standard plan was free text).	#NULL!	#NULL!	#NULL!	#NULL!	#NULL!	#NULL!
606	0	0	1	0	1	1	0	2	2	0	1	4	64	#NULL!	7	0	4	50	4	1	1	1	4.66667	6	2.25	0	3				98	Not available to maintain privacy of participants (standard plan was free text).	#NULL!	#NULL!	#NULL!	#NULL!	#NULL!	#NULL!
607	0	0	1	0	1	1	0	2	2	0	1	2	39	#NULL!	5	1	4	31.2213	4	3	2	6	4.25	5	2.25	0	3				98	Not available to maintain privacy of participants (standard plan was free text).	#NULL!	#NULL!	#NULL!	#NULL!	#NULL!	#NULL!
608	0	0	1	0	1	1	0	2	2	1	1	4	60	1	6	1	4	23.74	2	1	1	0	5.41667	6	2.25	0	3				98	Not available to maintain privacy of participants (standard plan was free text).	#NULL!	#NULL!	#NULL!	#NULL!	#NULL!	#NULL!
609	0	0	1	0	1	1	0	2	2	0	1	2	55	#NULL!	5	4	5	38.6667	4	2	1	2	5.16667	6	2	0	2				98	Not available to maintain privacy of participants (standard plan was free text).	#NULL!	#NULL!	#NULL!	#NULL!	#NULL!	#NULL!
610	0	0	1	0	1	1	0	2	1	1	1	4	59	5	0	0	5	22.4712	2	3	2	6	5.58333	4	2	0	1				98	Not available to maintain privacy of participants (standard plan was free text).	#NULL!	#NULL!	#NULL!	#NULL!	#NULL!	#NULL!
611	0	0	1	0	1	1	0	2	1	0	1	3	26	#NULL!	6	1	5	32.8466	4	3	2	4	7	7	1.5	0	1				98	Not available to maintain privacy of participants (standard plan was free text).	#NULL!	#NULL!	#NULL!	#NULL!	#NULL!	#NULL!
612	0	0	1	0	1	1	0	2	2	0	1	2	31	#NULL!	3	4	5	28.2828	3	1	1	1	5	5	1.5	0	1				98	Not available to maintain privacy of participants (standard plan was free text).	#NULL!	#NULL!	#NULL!	#NULL!	#NULL!	#NULL!
613	0	0	1	0	1	1	0	2	1	0	1	2	48	#NULL!	7	0	4	28.3782	3	2	1	2	5.5	2	0.75	0	1				98	Not available to maintain privacy of participants (standard plan was free text).	#NULL!	#NULL!	#NULL!	#NULL!	#NULL!	#NULL!
614	0	0	1	1	2	-0.5	-1	1	1	0	1	2	19	#NULL!	4	4	4	26.5432	3	2	1	3	4	4	47.75	1	1	people around me are eating	eat a piece of fruit	0	98	If I want an unhealthy snack because people around me are eating, then I will eat a piece of fruit	2	5	4.41667	4	4	113.25
615	0	1	1	1	2	-0.5	-1	1	2	0	1	4	33	#NULL!	6	2	4	34.9975	4	1	1	1	3.16667	5.33333	23.5	1	1	I am in front of a TV or computer	take the food out of the packet and put it on a plate	0	98	If I want an unhealthy snack because I am in front of a TV or computer, then I will take the food out of the packet and put it on a plate	5	6	2.58333	4.33333	5.5	112
616	0	0	1	1	2	-0.5	-1	1	1	0	1	3	34	#NULL!	3	6	5	34.7178	4	3	2	6	1.5	2.66667	67.75	3	1	I have a craving	eat a piece of fruit	1	0	If I want an unhealthy snack because I have a craving, then I will eat a piece of fruit	2	7	2.66667	4.66667	3.16667	104
617	0	0	1	1	2	-0.5	-1	1	1	0	1	2	62	#NULL!	5	7	2	44.7347	4	2	1	3	1	5.33333	106.75	1	1	I am drinking alcohol	eat a piece of fruit	0	98	If I want an unhealthy snack because I am drinking alcohol, then I will eat a piece of fruit	0	7	2.83333	5	4.83333	99.5
618	0	0	1	1	2	-0.5	-1	1	1	0	1	1	61	#NULL!	1	6	2	32.5619	4	3	2	6	3.83333	5	112.5	1	1	I start with one piece but then keep eating	drink a large glass of water	0	98	If I want an unhealthy snack because I start with one piece but then keep eating, then I will drink a large glass of water	1	7	3.16667	5.66667	4	94.5
619	0	0	1	1	2	-0.5	-1	1	1	1	1	4	47	4	0	6	5	33.1398	4	3	2	5	3.25	4	57.5	3	2	I start with one piece but then keep eating	take the food out of the packet and put it on a plate	1	0	If I want an unhealthy snack because I start with one piece but then keep eating, then I will take the food out of the packet and put it on a plate	0	7	1.5	2.66667	1	94.5
620	0	0	1	1	2	-0.5	-1	1	2	1	1	3	62	8	2	5	3	39.2471	4	3	2	5	4.58333	6	19.25	1	1	I am busy or stressed	go for a walk	0	98	If I want an unhealthy snack because I am busy or stressed, then I will go for a walk	1	5	4.16667	5	4	92.5
621	0	0	1	1	2	-0.5	-1	1	1	0	1	4	46	#NULL!	1	5	2	25.7117	3	3	2	5	3	5.33333	26.75	1	1	I start with one piece but then keep eating	do a chore or task	1	1	If I want an unhealthy snack because I start with one piece but then keep eating, then I will do a chore or task	2	5	3	4.33333	2.83333	89
622	0	0	1	1	2	-0.5	-1	1	1	0	1	4	39	#NULL!	5	6	4	30.8185	4	2	1	2	2.66667	5	105	1	1	I have a craving	eat a piece of fruit	0	98	If I want an unhealthy snack because I have a craving, then I will eat a piece of fruit	4	7	3.08333	6	2.83333	85
623	0	0	1	1	2	-0.5	-1	1	1	0	1	3	59	#NULL!	2	7	3	30.4218	4	2	1	2	1.08333	4.66667	84	1	1	I start with one piece but then keep eating	eat a piece of fruit	0	98	If I want an unhealthy snack because I start with one piece but then keep eating, then I will eat a piece of fruit	4	6	2	5	2.5	81.75
624	0	0	1	1	2	-0.5	-1	1	1	0	1	3	57	#NULL!	0	7	5	32.5385	4	3	2	6	3.66667	4.33333	54.75	1	1	I have a craving	eat a smaller amount	0	98	If I want an unhealthy snack because I have a craving, then I will eat a smaller amount	1	6	3.5	5	4.5	81
625	0	0	1	1	2	-0.5	-1	1	2	0	1	2	54	#NULL!	1	6	5	49.0779	4	2	1	2	3	7	10	3	1	I am bored	eat a piece of fruit	0	98	If I want an unhealthy snack because I am bored, then I will eat a piece of fruit	1	5	2.66667	7	5.5	80.25
626	0	0	1	1	2	-0.5	-1	1	2	0	1	2	64	#NULL!	5	6	5	29.4023	3	2	1	3	2.91667	5	44	1	1	I have a craving	go for a walk	1	1	If I want an unhealthy snack because I have a craving, then I will go for a walk	3	5	3.16667	6	4	71.25
627	0	0	1	1	2	-0.5	-1	1	2	0	1	3	49	#NULL!	2	7	2	44.9219	4	3	2	6	1.5	4.33333	56	1	1	I am in front of a TV or computer	eat a piece of fruit	0	98	If I want an unhealthy snack because I am in front of a TV or computer, then I will eat a piece of fruit	1	7	1.83333	4.66667	2	68
628	0	0	1	1	2	-0.5	-1	1	1	0	1	3	42	#NULL!	5	4	5	31.0204	4	3	2	4	4.33333	6	40	1	1	I have a craving	eat a piece of fruit	0	98	If I want an unhealthy snack because I have a craving, then I will eat a piece of fruit	6	3	4.5	5	5.66667	63
629	0	0	1	1	2	-0.5	-1	1	1	0	1	1	49	#NULL!	3	4	4	53.0078	4	3	2	4	4.41667	7	36.75	1	1	I have a craving	eat a smaller amount	1	1	If I want an unhealthy snack because I have a craving, then I will eat a smaller amount	1	5	4.41667	4	4	61.75
630	0	0	1	1	2	-0.5	-1	1	2	0	1	1	63	#NULL!	3	3	4	43.3425	4	2	1	2	3.5	5	21.5	1	1	I am in front of a TV or computer	drink tea	0	98	If I want an unhealthy snack because I am in front of a TV or computer, then I will drink tea	2	0	3.75	5	5.33333	55
631	0	0	1	1	2	-0.5	-1	1	2	0	1	2	20	#NULL!	4	4	3	37.7778	4	2	1	2	3.41667	4	16.25	1	3	I am sad	chat to someone for 5 minutes	0	98	If I want an unhealthy snack because I am sad, then I will chat to someone for 5 minutes	4	4	3.58333	4	4	54
632	0	0	1	1	2	-0.5	-1	1	1	1	1	2	58	7	4	5	3	36.993	4	1	1	1	4	5.33333	26.75	1	3	I am busy or stressed	take a break	1	0	If I want an unhealthy snack because I am busy or stressed, then I will take a break	5	6	2.25	4.66667	4.66667	53.5
633	0	0	1	1	2	-0.5	-1	1	1	0	1	3	51	#NULL!	1	6	5	26.9896	3	3	2	6	3.41667	2	64	1	1	people around me are eating	drink a large glass of water	0	98	If I want an unhealthy snack because people around me are eating, then I will drink a large glass of water	1	6	2.83333	2	4.33333	53.25
634	0	0	1	1	2	-0.5	-1	1	2	1	1	3	30	5	3	5	4	112.5	4	2	1	3	2.25	6	27	1	1	I start with one piece but then keep eating	eat a piece of fruit	0	98	If I want an unhealthy snack because I start with one piece but then keep eating, then I will eat a piece of fruit	4	2	2.25	5.33333	5.33333	53
635	0	0	1	1	2	-0.5	-1	1	2	0	1	3	50	#NULL!	3	6	5	27.1816	3	3	2	6	3.08333	4.33333	57	3	5	I am busy or stressed	take a break	1	1	If I want an unhealthy snack because I am busy or stressed, then I will take a break	1	7	2.25	3	1	52
636	0	0	1	1	2	-0.5	-1	1	1	0	1	2	56	#NULL!	4	0	4	35.1562	4	3	2	4	6.58333	2	8	3	1	I want to reward myself	eat fresh vegetables and dip	1	1	If I want an unhealthy snack because I want to reward myself, then I will eat fresh vegetables and dip	7	1	4.66667	5	3.16667	51.5
637	0	0	1	1	2	-0.5	-1	1	2	0	1	4	37	#NULL!	3	4	4	56.8858	4	3	2	5	3.83333	6	66.75	1	1	I am in front of a TV or computer	drink a large glass of water	0	98	If I want an unhealthy snack because I am in front of a TV or computer, then I will drink a large glass of water	0	3	3.66667	6	6	48.75
638	0	0	1	1	2	-0.5	-1	1	1	0	1	3	45	#NULL!	7	5	4	74.6107	4	1	1	1	1	7	67	1	3	I am happy	chat to someone for 5 minutes	1	1	If I want an unhealthy snack because I am happy, then I will chat to someone for 5 minutes	7	6	1.5	6	6	48
639	0	0	1	1	2	-0.5	-1	1	1	0	1	3	55	#NULL!	4	6	4	29.8606	3	1	1	1	3.5	4	53	1	2	I am bored	eat a piece of fruit	0	98	If I want an unhealthy snack because I am bored, then I will eat a piece of fruit	4	4	4	4	4	48
640	0	0	1	1	2	-0.5	-1	1	1	0	1	2	30	#NULL!	5	3	5	36.3322	4	1	1	1	3.33333	3	37.75	1	3	people around me are eating	drink tea	0	98	If I want an unhealthy snack because people around me are eating, then I will drink tea	5	3	2.58333	3.66667	2.66667	47.5
641	0	0	1	1	2	-0.5	-1	1	1	0	1	2	56	#NULL!	1	3	2	30.8642	4	3	2	6	4.66667	5.33333	36.5	1	1	I start with one piece but then keep eating	do a chore or task	0	98	If I want an unhealthy snack because I start with one piece but then keep eating, then I will do a chore or task	2	4	4.08333	5.33333	4	47
642	0	0	1	1	2	-0.5	-1	1	2	0	1	2	30	#NULL!	6	5	3	55.0964	4	1	1	1	4	6	15	1	1	I am sad	drink a large glass of water	1	1	If I want an unhealthy snack because I am sad, then I will drink a large glass of water	5	7	2.08333	5	6	46.5
643	0	0	1	1	2	-0.5	-1	1	2	0	1	3	28	#NULL!	3	3	5	37.1058	4	3	2	5	3.75	6	44.25	1	1	I am bored	drink a large glass of water	1	0	If I want an unhealthy snack because I am bored, then I will drink a large glass of water	3	5	1.66667	6	5.5	45.75
644	0	0	1	1	2	-0.5	-1	1	1	1	1	3	63	20	2	2	4	41.968	4	2	1	2	4	4	43	1	1	I am busy or stressed	listen to music	0	98	If I want an unhealthy snack because I am busy or stressed, then I will listen to music	4	4	4	3.33333	4	44.5
645	0	0	1	1	2	-0.5	-1	1	2	0	2	2	53	#NULL!	6	6	3	28.7356	3	3	2	4	2	6	20.25	1	1	I want to reward myself	drink a large glass of water	1	0	If I want an unhealthy snack because I want to reward myself, then I will drink a large glass of water	6	5	3.75	5	5	44.5
646	0	0	1	1	2	-0.5	-1	1	1	1	1	2	52	27	2	6	3	52.256	4	3	2	5	2.83333	7	59	1	1	I start with one piece but then keep eating	eat a piece of fruit	0	98	If I want an unhealthy snack because I start with one piece but then keep eating, then I will eat a piece of fruit	3	5	3.16667	6	5.5	44
647	0	0	1	1	2	-0.5	-1	1	1	0	1	4	27	#NULL!	2	3	4	26.8352	3	1	1	0	1	3	140	1	4	I have arrived home	chat to someone for 5 minutes	0	98	If I want an unhealthy snack because I have arrived home, then I will chat to someone for 5 minutes	3	6	2.66667	3	4.5	41.25
648	0	0	1	1	2	-0.5	-1	1	1	0	1	3	36	#NULL!	0	5	4	37.963	4	3	2	5	1.75	4.66667	67.25	1	1	I am sad	do a chore or task	1	1	If I want an unhealthy snack because I am sad, then I will do a chore or task	1	6	2.25	4	3.33333	40.5
649	0	0	1	1	2	-0.5	-1	1	1	0	1	4	48	#NULL!	2	6	5	27.7551	3	3	2	6	2.25	4	45.5	1	1	I start with one piece but then keep eating	go for a walk	0	98	If I want an unhealthy snack because I start with one piece but then keep eating, then I will go for a walk	3	5	2.75	2.66667	1	40.5
650	0	0	1	1	2	-0.5	-1	1	2	0	1	4	52	#NULL!	4	5	3	34.6021	4	3	2	4	3.91667	4.33333	55	1	2	I am bored	chat to someone for 5 minutes	1	1	If I want an unhealthy snack because I am bored, then I will chat to someone for 5 minutes	4	5	3.25	4.66667	4.66667	39
651	0	0	1	1	2	-0.5	-1	1	1	1	1	4	63	16	2	4	4	35.0621	4	3	2	6	3.58333	5	45.75	1	2	I start with one piece but then keep eating	take a break	1	1	If I want an unhealthy snack because I start with one piece but then keep eating, then I will take a break	4	1	3.33333	5.33333	2.5	39
652	0	0	1	1	2	-0.5	-1	1	2	0	1	2	48	#NULL!	0	0	4	33.0904	4	3	2	4	3.25	5.66667	81	1	1	I am in front of a TV or computer	eat a smaller amount	1	1	If I want an unhealthy snack because I am in front of a TV or computer, then I will eat a smaller amount	1	7	3.83333	6	4.5	38.5
653	0	0	1	1	2	-0.5	-1	1	1	0	1	2	34	#NULL!	3	4	5	27.1708	3	3	2	5	4	7	76.5	1	1	I have a craving	drink a large glass of water	1	0	If I want an unhealthy snack because I have a craving, then I will drink a large glass of water	3	4	4.5	7	4.83333	38.5
654	0	0	1	1	2	-0.5	-1	1	1	1	1	3	54	18	1	6	4	30.5858	4	3	2	6	2.25	5.33333	21.5	1	1	I am bored	go for a walk	0	98	If I want an unhealthy snack because I am bored, then I will go for a walk	3	6	2.75	6	5.5	38
655	0	0	1	1	2	-0.5	-1	1	1	0	1	3	41	#NULL!	3	4	1	28.4055	3	2	1	2	2.75	1	1.5	1	4	I have arrived home	listen to music	0	98	If I want an unhealthy snack because I have arrived home, then I will listen to music	2	4	1.41667	2	3	38
656	0	0	1	1	2	-0.5	-1	1	1	0	1	4	42	#NULL!	4	5	2	26.5888	3	3	2	4	3.33333	4.66667	40.5	1	1	I am bored	eat a piece of fruit	0	98	If I want an unhealthy snack because I am bored, then I will eat a piece of fruit	2	4	3.16667	4.66667	4	37.75
657	0	0	1	1	2	-0.5	-1	1	1	0	1	1	22	#NULL!	3	6	3	30.863	4	2	1	2	3.75	4.66667	122	1	3	I have a craving	eat a smaller amount	0	98	If I want an unhealthy snack because I have a craving, then I will eat a smaller amount	4	5	2.75	5	5.33333	37
658	0	0	1	1	2	-0.5	-1	1	1	1	1	2	60	7	2	4	1	57.6	4	1	1	0	3.66667	4.66667	13	1	3	I have a craving	go for a walk	0	98	If I want an unhealthy snack because I have a craving, then I will go for a walk	3	3	2.25	3.66667	2.33333	36.25
659	0	0	1	1	2	-0.5	-1	1	1	0	1	3	64	#NULL!	4	2	2	39.4477	4	1	1	1	4	4	8.25	3	3	I am drinking tea or coffee	eat a piece of fruit	0	98	If I want an unhealthy snack because I am drinking tea or coffee, then I will eat a piece of fruit	3	3	4	4	4	34.75
660	0	0	1	1	2	-0.5	-1	1	2	0	1	3	49	#NULL!	4	4	4	29.4118	3	3	2	5	3.16667	6.33333	76	1	1	I start with one piece but then keep eating	drink a large glass of water	0	98	If I want an unhealthy snack because I start with one piece but then keep eating, then I will drink a large glass of water	5	2	4	6	5	34.5
661	0	0	1	1	2	-0.5	-1	1	1	0	1	2	58	#NULL!	6	4	4	48.2104	4	2	1	3	2.91667	6	32.5	1	1	I start with one piece but then keep eating	drink a large glass of water	0	98	If I want an unhealthy snack because I start with one piece but then keep eating, then I will drink a large glass of water	2	4	3.41667	2.66667	4.5	33.75
662	0	0	1	1	2	-0.5	-1	1	1	0	1	2	58	#NULL!	4	3	3	43.7045	4	2	1	2	3.66667	5	13.5	1	2	I have a craving	eat fresh vegetables and dip	0	98	If I want an unhealthy snack because I have a craving, then I will eat fresh vegetables and dip	1	4	3.25	5	4	33.5
663	0	0	1	1	2	-0.5	-1	1	1	0	1	2	59	#NULL!	2	5	4	30.9207	4	3	2	4	3.5	5	36.75	1	3	I am in front of a TV or computer	take the food out of the packet and put it on a plate	1	1	If I want an unhealthy snack because I am in front of a TV or computer, then I will take the food out of the packet and put it on a plate	1	6	3.5	3.33333	3	33.25
664	0	0	1	1	2	-0.5	-1	1	1	0	1	2	64	#NULL!	4	4	4	30.3461	4	1	1	1	2	5.33333	31	1	2	I have a craving	eat a piece of fruit	1	0	If I want an unhealthy snack because I have a craving, then I will eat a piece of fruit	6	5	2.25	4.66667	5	33.25
665	0	0	1	1	2	-0.5	-1	1	2	0	1	2	41	#NULL!	5	5	5	26.1224	3	3	2	4	3.91667	5.33333	36	1	1	I have a craving	eat fresh vegetables and dip	0	98	If I want an unhealthy snack because I have a craving, then I will eat fresh vegetables and dip	6	4	4.58333	5	6	33
666	0	0	1	1	2	-0.5	-1	1	2	0	1	2	60	#NULL!	3	4	5	34.3125	4	1	1	1	4.91667	4	27	3	1	I am in front of a TV or computer	do a chore or task	1	1	If I want an unhealthy snack because I am in front of a TV or computer, then I will do a chore or task	4	5	5.16667	3	2.33333	33
667	0	0	1	1	2	-0.5	-1	1	2	0	1	3	46	#NULL!	3	4	5	38.2222	4	3	2	5	2.83333	3.66667	24.25	3	1	I am bored	eat a piece of fruit	0	98	If I want an unhealthy snack because I am bored, then I will eat a piece of fruit	2	6	3.16667	3.66667	2.83333	33
668	0	0	1	1	2	-0.5	-1	1	2	0	1	3	31	#NULL!	0	4	4	42.1224	4	3	2	6	2.75	6.33333	18.25	1	1	I am sad	go for a walk	0	98	If I want an unhealthy snack because I am sad, then I will go for a walk	1	4	3	7	4.66667	29.75
669	0	0	1	1	2	-0.5	-1	1	1	0	1	2	53	#NULL!	4	4	5	33.305	4	3	2	5	1.83333	4.33333	22.5	1	1	I am in front of a TV or computer	eat a piece of fruit	0	98	If I want an unhealthy snack because I am in front of a TV or computer, then I will eat a piece of fruit	2	5	1.83333	4.33333	3	29.5
670	0	0	1	1	2	-0.5	-1	1	1	0	1	3	42	#NULL!	4	4	4	27.7148	3	1	1	1	4	4	9.5	1	2	I am happy	eat fresh vegetables and dip	0	98	If I want an unhealthy snack because I am happy, then I will eat fresh vegetables and dip	4	4	4	4	4	28.75
671	0	0	1	1	2	-0.5	-1	1	2	1	1	3	47	15	6	4	3	22.4082	2	2	1	2	3.66667	4	18.75	3	1	I am sad	drink a large glass of water	1	0	If I want an unhealthy snack because I am sad, then I will drink a large glass of water	4	3	3.66667	4	4	27.75
672	0	0	1	1	2	-0.5	-1	1	2	0	1	4	57	#NULL!	1	6	5	29.0548	3	3	2	5	4	6	23	3	3	I am drinking alcohol	eat a smaller amount	1	1	If I want an unhealthy snack because I am drinking alcohol, then I will eat a smaller amount	0	5	3.66667	4	2	27.25
673	0	0	1	1	2	-0.5	-1	1	2	0	1	2	50	#NULL!	3	6	5	30.4867	4	3	2	5	1.58333	4.66667	22	1	3	I am bored	eat a smaller amount	1	1	If I want an unhealthy snack because I am bored, then I will eat a smaller amount	3	3	2.25	6	5	27.25
674	0	0	1	1	2	-0.5	-1	1	1	0	1	2	63	#NULL!	1	6	4	33.7925	4	2	1	2	2.58333	4.33333	17	1	2	I am in front of a TV or computer	do a chore or task	1	1	If I want an unhealthy snack because I am in front of a TV or computer, then I will do a chore or task	1	5	4.16667	4.33333	4.33333	26.25
675	0	0	1	1	2	-0.5	-1	1	1	0	1	4	47	#NULL!	2	6	5	28.7256	3	3	2	6	1.41667	5.66667	72.5	1	1	I start with one piece but then keep eating	eat a piece of fruit	0	98	If I want an unhealthy snack because I start with one piece but then keep eating, then I will eat a piece of fruit	2	5	2.41667	5	5.83333	26
676	0	0	1	1	2	-0.5	-1	1	2	0	1	1	57	#NULL!	5	3	3	35.8836	4	3	2	6	4.75	6	10.25	1	1	I am in front of a TV or computer	eat a piece of fruit	0	98	If I want an unhealthy snack because I am in front of a TV or computer, then I will eat a piece of fruit	2	5	4.41667	6	4.5	26
677	0	0	1	1	2	-0.5	-1	1	1	0	1	3	57	#NULL!	4	2	3	28.7211	3	3	2	4	4.83333	5	38.5	1	1	I start with one piece but then keep eating	do a chore or task	0	98	If I want an unhealthy snack because I start with one piece but then keep eating, then I will do a chore or task	5	1	4.83333	5	4.83333	25.5
678	0	0	1	1	2	-0.5	-1	1	2	0	1	4	39	#NULL!	3	2	4	43.8523	4	1	1	1	4.41667	5	23.25	3	2	I am busy or stressed	drink a large glass of water	0	98	If I want an unhealthy snack because I am busy or stressed, then I will drink a large glass of water	4	3	3.66667	5	4.66667	25
679	0	0	1	1	2	-0.5	-1	1	1	0	1	3	40	#NULL!	1	5	3	29.7619	3	3	2	6	5.16667	5	39	1	3	I am sad	eat a smaller amount	1	1	If I want an unhealthy snack because I am sad, then I will eat a smaller amount	0	5	3.41667	4.33333	3.16667	24.75
680	0	0	1	1	2	-0.5	-1	1	2	0	1	4	54	#NULL!	3	5	5	43.2825	4	1	1	0	3.41667	6	18.75	1	1	the snack is right in front of me	drink a large glass of water	0	98	If I want an unhealthy snack because the snack is right in front of me, then I will drink a large glass of water	5	3	4.08333	5	4.66667	24.75
681	0	0	1	1	2	-0.5	-1	1	1	0	1	3	54	#NULL!	1	6	5	30.2433	4	1	1	1	2.08333	5	41.25	1	2	I start with one piece but then keep eating	eat a piece of fruit	0	98	If I want an unhealthy snack because I start with one piece but then keep eating, then I will eat a piece of fruit	1	3	2.66667	4	1.83333	24.25
682	0	0	1	1	2	-0.5	-1	1	1	1	1	4	36	13	5	7	5	40.8163	4	1	1	1	7	1	21.75	1	1	I start with one piece but then keep eating	drink a large glass of water	0	98	If I want an unhealthy snack because I start with one piece but then keep eating, then I will drink a large glass of water	7	4	2.33333	7	6.5	24.25
683	0	0	1	1	2	-0.5	-1	1	2	0	1	4	33	#NULL!	1	7	5	33.3276	4	3	2	4	2.5	4.33333	8.75	1	1	I am bored	go for a walk	0	98	If I want an unhealthy snack because I am bored, then I will go for a walk	0	4	4.08333	3	2	24
684	0	0	1	1	2	-0.5	-1	1	1	0	1	4	55	#NULL!	4	4	1	27.0416	3	2	1	3	2.83333	5.33333	41	3	5	I am drinking alcohol	listen to music	0	98	If I want an unhealthy snack because I am drinking alcohol, then I will listen to music	7	2	3.16667	5.66667	3.66667	23.5
685	0	0	1	1	2	-0.5	-1	1	1	0	1	3	25	#NULL!	2	4	4	25.1063	3	3	2	6	3.66667	3.33333	21	1	1	I have a craving	eat a piece of fruit	0	98	If I want an unhealthy snack because I have a craving, then I will eat a piece of fruit	5	2	3.58333	4	4	23.5
686	0	0	1	1	2	-0.5	-1	1	2	0	1	3	37	#NULL!	7	1	5	28.6501	3	3	2	4	3.5	6	40.5	1	1	I have a craving	drink a large glass of water	1	0	If I want an unhealthy snack because I have a craving, then I will drink a large glass of water	5	5	3.08333	5	5.33333	23.25
687	0	0	1	1	2	-0.5	-1	1	1	0	1	1	51	#NULL!	1	6	3	25.2525	3	3	2	5	3.33333	6.33333	27	1	2	I start with one piece but then keep eating	drink a large glass of water	0	98	If I want an unhealthy snack because I start with one piece but then keep eating, then I will drink a large glass of water	5	3	3.91667	6	5.83333	23.25
688	0	0	1	1	2	-0.5	-1	1	2	0	1	4	57	#NULL!	3	4	5	29.9376	3	3	2	6	4.16667	6.33333	34	1	1	I have a craving	drink a large glass of water	0	98	If I want an unhealthy snack because I have a craving, then I will drink a large glass of water	4	3	4.5	6.33333	6.16667	22.75
689	0	0	1	1	2	-0.5	-1	1	2	1	1	4	59	4	5	2	4	31.2213	4	3	2	5	4.5	6	28.5	1	2	I am bored	eat a piece of fruit	1	0	If I want an unhealthy snack because I am bored, then I will eat a piece of fruit	4	4	2.66667	5	6	22
690	0	0	1	1	2	-0.5	-1	1	1	0	1	2	62	#NULL!	2	5	4	28.0248	3	3	2	4	3.33333	1.33333	19.75	3	1	I start with one piece but then keep eating	eat a piece of fruit	0	98	If I want an unhealthy snack because I start with one piece but then keep eating, then I will eat a piece of fruit	2	6	2.91667	1	1	22
691	0	0	1	1	2	-0.5	-1	1	2	1	1	1	63	5	6	2	4	25.6896	3	3	2	6	5.5	5.66667	6	1	1	I have a craving	eat a piece of fruit	0	98	If I want an unhealthy snack because I have a craving, then I will eat a piece of fruit	4	3	5.75	5	4.83333	21.5
692	0	0	1	1	2	-0.5	-1	1	1	0	1	2	36	#NULL!	2	6	5	30.8463	4	2	1	2	3	3.33333	31	1	3	I am bored	go for a walk	0	98	If I want an unhealthy snack because I am bored, then I will go for a walk	0	6	2.33333	7	4	21.25
693	0	0	1	1	2	-0.5	-1	1	1	1	1	3	58	10	2	6	3	40.8163	4	3	2	6	2	3.66667	34.5	1	1	I start with one piece but then keep eating	drink a large glass of water	1	1	If I want an unhealthy snack because I start with one piece but then keep eating, then I will drink a large glass of water	4	7	2.16667	2.66667	5.16667	21
694	0	0	1	1	2	-0.5	-1	1	2	0	1	2	47	#NULL!	4	5	2	44.9219	4	3	2	4	3.91667	4	28.25	1	1	I am busy or stressed	listen to music	0	98	If I want an unhealthy snack because I am busy or stressed, then I will listen to music	5	3	3.91667	5	4	21
695	0	0	1	1	2	-0.5	-1	1	2	0	1	3	60	#NULL!	3	5	4	35.8177	4	3	2	5	4.41667	7	18	1	1	I start with one piece but then keep eating	drink a large glass of water	0	98	If I want an unhealthy snack because I start with one piece but then keep eating, then I will drink a large glass of water	3	4	4.83333	7	4.83333	21
696	0	0	1	1	2	-0.5	-1	1	2	0	1	1	47	#NULL!	1	6	5	37.461	4	2	1	2	3.41667	4.33333	8.5	1	3	I have arrived home	eat a piece of fruit	1	1	If I want an unhealthy snack because I have arrived home, then I will eat a piece of fruit	3	6	2.58333	5	3.83333	21
697	0	0	1	1	2	-0.5	-1	1	1	1	1	3	62	0	2	6	5	31.9602	4	3	2	6	1.83333	7	37	1	1	I am in front of a TV or computer	eat fresh vegetables and dip	0	98	If I want an unhealthy snack because I am in front of a TV or computer, then I will eat fresh vegetables and dip	6	2	5.75	7	6.33333	20.75
698	0	0	1	1	2	-0.5	-1	1	1	0	1	4	59	#NULL!	4	5	3	32.872	4	3	2	4	3.58333	6.66667	15.25	1	1	I am busy or stressed	eat a piece of fruit	0	98	If I want an unhealthy snack because I am busy or stressed, then I will eat a piece of fruit	4	4	4.08333	6	4.16667	20.75
699	0	0	1	1	2	-0.5	-1	1	2	1	1	3	59	5	6	1	5	59.8061	4	3	2	4	3.41667	5	5	1	1	I have a craving	eat a piece of fruit	1	1	If I want an unhealthy snack because I have a craving, then I will eat a piece of fruit	6	5	2	6.33333	5	20.25
700	0	0	1	1	2	-0.5	-1	1	2	0	1	2	60	#NULL!	3	4	4	33.4124	4	3	2	6	3.08333	5.66667	37	1	1	I start with one piece but then keep eating	drink a large glass of water	0	98	If I want an unhealthy snack because I start with one piece but then keep eating, then I will drink a large glass of water	3	5	3.16667	5.66667	3.5	20
701	0	0	1	1	2	-0.5	-1	1	1	0	1	3	39	#NULL!	4	6	2	73.9645	4	2	1	3	3	4.33333	18	1	2	I want to reward myself	listen to music	0	98	If I want an unhealthy snack because I want to reward myself, then I will listen to music	5	7	3.16667	5.33333	3.16667	20
702	0	0	1	1	2	-0.5	-1	1	1	0	1	4	24	#NULL!	5	2	5	31.5582	4	3	2	5	5.5	5.33333	5.25	1	1	people around me are eating	chat to someone for 5 minutes	0	98	If I want an unhealthy snack because people around me are eating, then I will chat to someone for 5 minutes	7	3	4.16667	6.33333	5.66667	20
703	0	0	1	1	2	-0.5	-1	1	2	1	1	4	53	10	5	3	5	34.2936	4	2	1	3	4.33333	4	4.75	1	1	the snack is right in front of me	drink a large glass of water	0	98	If I want an unhealthy snack because the snack is right in front of me, then I will drink a large glass of water	7	0	4	4	4	19.75
704	0	0	1	1	2	-0.5	-1	1	2	0	1	3	55	#NULL!	4	2	3	31.7418	4	3	2	4	3.5	6	24.75	1	1	I have a craving	eat a piece of fruit	0	98	If I want an unhealthy snack because I have a craving, then I will eat a piece of fruit	6	1	4.5	6	6.5	19.25
705	0	0	1	1	2	-0.5	-1	1	1	0	1	2	31	#NULL!	2	4	3	33.9506	4	3	2	6	3.91667	6.33333	24.5	1	1	the snack is right in front of me	eat a piece of fruit	0	98	If I want an unhealthy snack because the snack is right in front of me, then I will eat a piece of fruit	4	4	3.66667	7	2.5	18.5
706	0	0	1	1	2	-0.5	-1	1	2	0	1	4	45	#NULL!	5	1	5	35.9184	4	3	2	6	6.08333	5	19.75	1	1	I am in front of a TV or computer	drink a large glass of water	1	0	If I want an unhealthy snack because I am in front of a TV or computer, then I will drink a large glass of water	5	2	6	5	5.33333	18.5
707	0	0	1	1	2	-0.5	-1	1	1	1	1	4	62	24	4	2	3	26.6728	3	1	1	1	5.41667	6	81	1	2	I start with one piece but then keep eating	drink a large glass of water	0	98	If I want an unhealthy snack because I start with one piece but then keep eating, then I will drink a large glass of water	6	1	5.66667	7	6	18.25
708	0	0	1	1	2	-0.5	-1	1	1	0	1	4	20	#NULL!	3	5	4	38.8724	4	3	2	4	2.91667	5.33333	29.75	1	1	I am in front of a TV or computer	drink a large glass of water	0	98	If I want an unhealthy snack because I am in front of a TV or computer, then I will drink a large glass of water	1	3	2.91667	4.33333	2.16667	18
709	0	0	1	1	2	-0.5	-1	1	2	0	1	3	57	#NULL!	4	4	4	33.2031	4	1	1	1	3.66667	4.66667	17	1	1	the snack is right in front of me	eat a piece of fruit	0	98	If I want an unhealthy snack because the snack is right in front of me, then I will eat a piece of fruit	4	3	3.25	5	4.33333	18
710	0	0	1	1	2	-0.5	-1	1	1	0	1	3	65	#NULL!	0	3	5	28.897	3	2	1	2	3.83333	4	9	1	3	I am drinking alcohol	eat a smaller amount	0	98	If I want an unhealthy snack because I am drinking alcohol, then I will eat a smaller amount	0	4	6.08333	4	3.66667	18
711	0	0	1	1	2	-0.5	-1	1	1	0	1	2	64	#NULL!	3	5	3	28.0899	3	3	2	5	3.66667	4.66667	17.75	1	1	I want to reward myself	take a break	0	98	If I want an unhealthy snack because I want to reward myself, then I will take a break	1	5	3.25	5	4.83333	17.75
712	0	0	1	1	2	-0.5	-1	1	2	0	1	2	41	#NULL!	1	5	5	33.7823	4	2	1	3	3.66667	4	35.75	1	1	I am bored	go for a walk	0	98	If I want an unhealthy snack because I am bored, then I will go for a walk	0	6	2.25	4	4	17.5
713	0	0	1	1	2	-0.5	-1	1	2	0	1	3	29	#NULL!	4	5	5	40.404	4	3	2	6	3	7	19	1	1	I am bored	drink a large glass of water	0	98	If I want an unhealthy snack because I am bored, then I will drink a large glass of water	2	4	2.91667	6.33333	6.16667	17.5
714	0	0	1	1	2	-0.5	-1	1	2	0	1	4	60	#NULL!	4	2	4	26.1719	3	3	2	6	4	5.33333	12.75	1	1	I have a craving	drink a large glass of water	0	98	If I want an unhealthy snack because I have a craving, then I will drink a large glass of water	4	4	4.25	4.33333	4.33333	17.5
715	0	0	1	1	2	-0.5	-1	1	2	1	1	4	48	5	6	2	5	31.2394	4	2	1	2	6.5	7	2	1	1	I start with one piece but then keep eating	do a chore or task	1	1	If I want an unhealthy snack because I start with one piece but then keep eating, then I will do a chore or task	3	3	4.25	6	5.16667	17.5
716	0	0	1	1	2	-0.5	-1	1	1	0	1	3	62	#NULL!	3	3	5	28.0899	3	3	2	6	5.5	3	23.75	1	1	I have a craving	chat to someone for 5 minutes	1	1	If I want an unhealthy snack because I have a craving, then I will chat to someone for 5 minutes	2	5	5.33333	5	4.83333	17.25
717	0	0	1	1	2	-0.5	-1	1	1	0	1	4	44	#NULL!	6	2	4	30.3673	4	3	2	4	4	2	17.5	1	1	I am busy or stressed	drink a large glass of water	0	98	If I want an unhealthy snack because I am busy or stressed, then I will drink a large glass of water	2	4	3.58333	2	2.66667	17.25
718	0	0	1	1	2	-0.5	-1	1	2	0	1	3	33	#NULL!	3	5	5	27.4598	3	3	2	5	2.66667	6	31.25	1	1	I am bored	eat fresh vegetables and dip	0	98	If I want an unhealthy snack because I am bored, then I will eat fresh vegetables and dip	2	4	3.58333	6	4.5	17
719	0	0	1	1	2	-0.5	-1	1	2	0	1	1	52	#NULL!	4	2	5	28.5075	3	3	2	5	4.33333	6	34.5	1	1	I have a craving	drink tea	0	98	If I want an unhealthy snack because I have a craving, then I will drink tea	6	1	4.91667	5.66667	4.66667	16.75
720	0	0	1	1	2	-0.5	-1	1	2	0	1	3	47	#NULL!	5	3	5	41.5225	4	3	2	6	3.5	5	31.75	1	1	I am bored	eat a piece of fruit	0	98	If I want an unhealthy snack because I am bored, then I will eat a piece of fruit	5	3	3.83333	6	2.66667	16.75
721	0	0	1	1	2	-0.5	-1	1	2	0	1	1	57	#NULL!	4	5	5	25.7276	3	1	1	1	4.25	5	25	1	1	I have arrived home	do a chore or task	1	1	If I want an unhealthy snack because I have arrived home, then I will do a chore or task	3	3	4.41667	5	4.83333	16.75
722	0	0	1	1	2	-0.5	-1	1	2	0	1	3	40	#NULL!	3	5	3	36.9608	4	3	2	6	4.25	7	8.75	1	1	I am sad	drink a large glass of water	0	98	If I want an unhealthy snack because I am sad, then I will drink a large glass of water	5	2	4.25	7	3.66667	16.75
723	0	0	1	1	2	-0.5	-1	1	1	1	1	3	61	3	2	5	5	32.6531	4	2	1	3	4.75	4	4.5	1	1	I start with one piece but then keep eating	drink a large glass of water	0	98	If I want an unhealthy snack because I start with one piece but then keep eating, then I will drink a large glass of water	3	4	3.58333	5.66667	3.33333	16.75
724	0	0	1	1	2	-0.5	-1	1	2	1	1	3	56	4	4	3	4	37.2615	4	3	2	6	3.16667	5	24.25	1	2	I am bored	eat a piece of fruit	0	98	If I want an unhealthy snack because I am bored, then I will eat a piece of fruit	5	2	3.75	5	2	16.5
725	0	0	1	1	2	-0.5	-1	1	1	0	1	4	52	#NULL!	2	4	1	40.1235	4	2	1	2	3.08333	5	15.25	1	1	I am in front of a TV or computer	eat a piece of fruit	1	1	If I want an unhealthy snack because I am in front of a TV or computer, then I will eat a piece of fruit	1	3	3.66667	4.33333	3.33333	16.5
726	0	0	1	1	2	-0.5	-1	1	1	0	1	2	57	#NULL!	5	3	3	26.7949	3	1	1	1	3.58333	6	55	1	1	I am bored	take a break	1	1	If I want an unhealthy snack because I am bored, then I will take a break	5	5	3.25	5.66667	4	16.25
727	0	0	1	1	2	-0.5	-1	1	2	0	1	1	54	#NULL!	6	3	4	27.1809	3	3	2	6	6.16667	4.66667	38.75	1	1	I am drinking tea or coffee	eat a piece of fruit	0	98	If I want an unhealthy snack because I am drinking tea or coffee, then I will eat a piece of fruit	7	1	5.5	4.66667	5.66667	16.25
728	0	0	1	1	2	-0.5	-1	1	1	0	1	2	52	#NULL!	5	3	3	29.0859	3	2	1	3	3.75	5.33333	19.5	1	1	I am happy	do a chore or task	0	98	If I want an unhealthy snack because I am happy, then I will do a chore or task	5	3	3.08333	5.33333	3.33333	16
729	0	0	1	1	2	-0.5	-1	1	2	0	1	3	39	#NULL!	5	5	4	25.7117	3	3	2	6	2.08333	6	7.5	1	1	I start with one piece but then keep eating	eat fresh vegetables and dip	1	0	If I want an unhealthy snack because I start with one piece but then keep eating, then I will eat fresh vegetables and dip	4	6	2.08333	5.33333	4.66667	15.5
730	0	0	1	1	2	-0.5	-1	1	1	1	1	2	53	16	5	2	4	28.0864	3	3	2	5	4.91667	5	5.25	1	1	I am bored	drink a large glass of water	0	98	If I want an unhealthy snack because I am bored, then I will drink a large glass of water	4	3	3.91667	4.33333	3.83333	15.5
731	0	0	1	1	2	-0.5	-1	1	1	0	1	2	56	#NULL!	0	0	1	35.4938	4	2	1	2	4	4	17	1	1	I am bored	drink tea	0	98	If I want an unhealthy snack because I am bored, then I will drink tea	0	0	7	4	4	15.25
732	0	0	1	1	2	-0.5	-1	1	2	0	1	4	59	#NULL!	2	4	5	27.102	3	2	1	2	1.16667	5.66667	41.25	1	2	I start with one piece but then keep eating	drink a large glass of water	1	0	If I want an unhealthy snack because I start with one piece but then keep eating, then I will drink a large glass of water	3	6	1.75	5.66667	5.83333	14.75
733	0	0	1	1	2	-0.5	-1	1	2	0	1	3	50	#NULL!	4	5	3	28.8415	3	3	2	6	2.75	7	21	1	1	I am in front of a TV or computer	drink tea	1	1	If I want an unhealthy snack because I am in front of a TV or computer, then I will drink tea	3	4	3.41667	6	4.83333	14.25
734	0	0	1	1	2	-0.5	-1	1	1	0	1	1	27	#NULL!	3	4	2	42.6764	4	2	1	2	3.5	4.33333	11	3	1	I have a craving	eat fresh vegetables and dip	1	1	If I want an unhealthy snack because I have a craving, then I will eat fresh vegetables and dip	2	3	2.75	5.66667	5.16667	14
735	0	0	1	1	2	-0.5	-1	1	2	0	1	3	55	#NULL!	4	3	4	25.763	3	3	2	4	3.75	5	10.25	1	1	the snack is right in front of me	eat a piece of fruit	0	98	If I want an unhealthy snack because the snack is right in front of me, then I will eat a piece of fruit	3	3	3.58333	5	3.66667	14
736	0	0	1	1	2	-0.5	-1	1	2	0	1	2	58	#NULL!	2	2	4	28.1625	3	3	2	6	6.08333	6	9.25	1	1	it is part of a celebration or special event	eat fresh vegetables and dip	0	98	If I want an unhealthy snack because it is part of a celebration or special event, then I will eat fresh vegetables and dip	5	3	5.83333	6	6	13.75
737	0	0	1	1	2	-0.5	-1	1	1	0	1	2	34	#NULL!	4	1	4	56.1224	4	3	2	4	5.66667	6	21	1	1	I am bored	eat fresh vegetables and dip	0	98	If I want an unhealthy snack because I am bored, then I will eat fresh vegetables and dip	5	1	4.75	6.33333	6	13.5
738	0	0	1	1	2	-0.5	-1	1	1	0	1	3	63	#NULL!	7	3	5	37.737	4	1	1	1	4.16667	6.33333	15.75	1	1	the snack is right in front of me	eat a piece of fruit	1	0	If I want an unhealthy snack because the snack is right in front of me, then I will eat a piece of fruit	7	2	3.75	6	6.33333	13.5
739	0	0	1	1	2	-0.5	-1	1	1	0	1	2	65	#NULL!	4	4	3	29.9836	3	3	2	6	3.5	4.33333	14.25	1	1	it is part of a celebration or special event	eat a smaller amount	0	98	If I want an unhealthy snack because it is part of a celebration or special event, then I will eat a smaller amount	1	5	3.58333	6	6.5	13.25
740	0	0	1	1	2	-0.5	-1	1	2	0	1	4	44	#NULL!	0	7	5	42.3106	4	3	2	6	3.25	5.66667	25	1	1	people around me are eating	drink a large glass of water	0	98	If I want an unhealthy snack because people around me are eating, then I will drink a large glass of water	0	7	3.08333	6.33333	6	13
741	0	0	1	1	2	-0.5	-1	1	1	0	1	3	56	#NULL!	6	2	4	40.3117	4	3	2	5	6	6.33333	18	1	1	I am drinking tea or coffee	eat a smaller amount	0	98	If I want an unhealthy snack because I am drinking tea or coffee, then I will eat a smaller amount	7	1	6.08333	7	7	13
742	0	0	1	1	2	-0.5	-1	1	1	0	1	3	65	#NULL!	6	5	2	35.9184	4	2	1	2	4	4.33333	21	1	3	I want to reward myself	chat to someone for 5 minutes	0	98	If I want an unhealthy snack because I want to reward myself, then I will chat to someone for 5 minutes	3	4	5.75	4.66667	3.66667	12.75
743	0	0	1	1	2	-0.5	-1	1	1	0	1	4	32	#NULL!	3	5	5	32.5373	4	3	2	4	2.33333	5	28.5	3	1	I am bored	drink a large glass of water	0	98	If I want an unhealthy snack because I am bored, then I will drink a large glass of water	4	4	3.16667	5	4.5	12.5
744	0	0	1	1	2	-0.5	-1	1	1	1	1	2	57	5	3	3	4	24.7245	2	3	2	5	4	5	8.75	1	1	I start with one piece but then keep eating	eat a piece of fruit	1	1	If I want an unhealthy snack because I start with one piece but then keep eating, then I will eat a piece of fruit	3	3	3.66667	4	4	12.5
745	0	0	1	1	2	-0.5	-1	1	1	0	1	2	57	#NULL!	5	5	5	27.1706	3	3	2	6	2.58333	5.66667	27.5	1	1	I am in front of a TV or computer	eat a piece of fruit	1	1	If I want an unhealthy snack because I am in front of a TV or computer, then I will eat a piece of fruit	4	6	2.25	6.33333	5.16667	12.25
746	0	0	1	1	2	-0.5	-1	1	2	0	1	3	62	#NULL!	4	4	2	29.7442	3	3	2	6	4.25	5	15.5	1	1	I have a craving	eat a smaller amount	0	98	If I want an unhealthy snack because I have a craving, then I will eat a smaller amount	4	4	4.08333	5	5.33333	12.25
747	0	0	1	1	2	-0.5	-1	1	1	0	1	3	37	#NULL!	3	6	4	28.075	3	1	1	0	4.66667	3.33333	13.75	1	2	I am bored	eat a piece of fruit	0	98	If I want an unhealthy snack because I am bored, then I will eat a piece of fruit	4	3	3.66667	4.33333	4.5	12.25
748	0	0	1	1	2	-0.5	-1	1	2	0	1	3	50	#NULL!	4	3	3	32.0461	4	1	1	0	4.33333	4.66667	17.25	1	2	I am sad	do a chore or task	0	98	If I want an unhealthy snack because I am sad, then I will do a chore or task	3	3	3.66667	6	4.16667	12
749	0	0	1	1	2	-0.5	-1	1	2	0	1	2	51	#NULL!	1	4	4	27.1111	3	1	1	1	5.08333	4	16	3	1	I am drinking tea or coffee	chat to someone for 5 minutes	0	98	If I want an unhealthy snack because I am drinking tea or coffee, then I will chat to someone for 5 minutes	1	5	4.91667	4.33333	4.5	12
750	0	0	1	1	2	-0.5	-1	1	2	0	1	3	61	#NULL!	2	5	4	31.2213	4	3	2	6	3.08333	5.66667	8	1	1	I have a craving	eat a smaller amount	1	1	If I want an unhealthy snack because I have a craving, then I will eat a smaller amount	3	5	3.25	6	5.66667	12
751	0	0	1	1	2	-0.5	-1	1	2	1	1	4	39	12	3	5	3	35.629	4	3	2	5	3.5	4.33333	41	1	1	I start with one piece but then keep eating	listen to music	1	1	If I want an unhealthy snack because I start with one piece but then keep eating, then I will listen to music	5	4	3.91667	3.33333	3.16667	11.75
752	0	0	1	1	2	-0.5	-1	1	2	1	1	1	63	6	4	3	3	31.2213	4	2	1	3	4.75	5	18.75	1	1	I have a craving	drink a large glass of water	0	98	If I want an unhealthy snack because I have a craving, then I will drink a large glass of water	5	1	5.75	6	5	11.75
753	0	0	1	1	2	-0.5	-1	1	2	0	1	4	57	#NULL!	1	5	5	60.2968	4	3	2	5	4.16667	5.33333	27.75	1	1	I am in front of a TV or computer	drink a large glass of water	0	98	If I want an unhealthy snack because I am in front of a TV or computer, then I will drink a large glass of water	3	5	4.75	6	5.5	11.5
754	0	0	1	1	2	-0.5	-1	1	2	0	1	1	44	#NULL!	4	6	5	28.4005	3	2	1	3	5.33333	4.66667	17.75	1	1	I have a craving	eat a smaller amount	0	98	If I want an unhealthy snack because I have a craving, then I will eat a smaller amount	3	4	5.16667	4	4.33333	11.5
755	0	0	1	1	2	-0.5	-1	1	2	0	1	3	57	#NULL!	3	4	5	37.6378	4	3	2	6	4.25	5.66667	12.25	1	1	the snack is right in front of me	eat a piece of fruit	0	98	If I want an unhealthy snack because the snack is right in front of me, then I will eat a piece of fruit	5	4	3.83333	6.66667	6.16667	11.5
756	0	0	1	1	2	-0.5	-1	1	1	1	1	4	46	5	5	3	4	39.1837	4	2	1	2	6	5.33333	11.5	1	1	I have a craving	drink a large glass of water	0	98	If I want an unhealthy snack because I have a craving, then I will drink a large glass of water	5	2	5	5.66667	5.16667	11.5
757	0	0	1	1	2	-0.5	-1	1	1	0	1	2	60	#NULL!	5	3	5	33.0579	4	3	2	4	5.58333	5	8.25	1	1	I have a craving	drink a large glass of water	0	98	If I want an unhealthy snack because I have a craving, then I will drink a large glass of water	4	3	4.75	6	6	11.5
758	0	0	1	1	2	-0.5	-1	1	1	0	1	3	61	#NULL!	3	4	5	34.4781	4	3	2	5	3.58333	5.33333	24.25	1	1	I start with one piece but then keep eating	drink a large glass of water	0	98	If I want an unhealthy snack because I start with one piece but then keep eating, then I will drink a large glass of water	5	3	4.08333	6	4.33333	11.25
759	0	0	1	1	2	-0.5	-1	1	2	1	1	3	56	14	6	3	4	29.0943	3	1	1	1	3.83333	5	20.5	1	2	I am bored	do a chore or task	0	98	If I want an unhealthy snack because I am bored, then I will do a chore or task	3	2	4.5	4.66667	4.5	11.25
760	0	0	1	1	2	-0.5	-1	1	2	1	1	2	52	22	6	2	4	18.4202	1	1	1	1	5.08333	2	11	3	1	I am bored	eat a piece of fruit	0	98	If I want an unhealthy snack because I am bored, then I will eat a piece of fruit	4	5	4.33333	3.33333	3.5	11.25
761	0	0	1	1	2	-0.5	-1	1	1	1	1	2	63	9	4	3	3	31.21	4	1	1	1	3.75	4	35.75	1	3	I am bored	chat to someone for 5 minutes	0	98	If I want an unhealthy snack because I am bored, then I will chat to someone for 5 minutes	4	1	3.5	6	5.83333	11
762	0	0	1	1	2	-0.5	-1	1	1	0	1	2	61	#NULL!	3	3	5	25.2801	3	3	2	5	4.58333	6	8.5	1	1	it is part of a celebration or special event	eat a smaller amount	0	98	If I want an unhealthy snack because it is part of a celebration or special event, then I will eat a smaller amount	2	1	5.41667	6	7	11
763	0	0	1	1	2	-0.5	-1	1	1	1	1	3	60	24	3	3	2	42.2654	4	2	1	2	4	4	24	3	2	I am in front of a TV or computer	chat to someone for 5 minutes	0	98	If I want an unhealthy snack because I am in front of a TV or computer, then I will chat to someone for 5 minutes	4	1	4.08333	4	4	10.5
764	0	0	1	1	2	-0.5	-1	1	1	0	1	3	48	#NULL!	0	5	2	42.7719	4	2	1	3	1.25	6	20.5	1	1	I am busy or stressed	take a break	0	98	If I want an unhealthy snack because I am busy or stressed, then I will take a break	2	7	2.75	7	4.5	10.5
765	0	0	1	1	2	-0.5	-1	1	1	0	1	2	63	#NULL!	7	1	4	26.3958	3	3	2	6	6.41667	4	9.75	1	1	I am drinking tea or coffee	do a chore or task	0	98	If I want an unhealthy snack because I am drinking tea or coffee, then I will do a chore or task	6	1	6.58333	6	6.66667	10.5
766	0	0	1	1	2	-0.5	-1	1	1	0	1	3	35	#NULL!	0	1	3	25.7371	3	2	1	2	5.41667	5	8.5	1	1	it is part of a celebration or special event	chat to someone for 5 minutes	0	98	If I want an unhealthy snack because it is part of a celebration or special event, then I will chat to someone for 5 minutes	4	1	6.33333	5	3	10.25
767	0	0	1	1	2	-0.5	-1	1	1	1	1	1	62	9	5	2	5	32.872	4	3	2	4	4.66667	5.33333	7.5	1	2	I have a craving	eat a piece of fruit	0	98	If I want an unhealthy snack because I have a craving, then I will eat a piece of fruit	6	2	4.16667	5	4	10.25
768	0	0	1	1	2	-0.5	-1	1	1	0	1	4	62	#NULL!	4	3	5	37.4483	4	3	2	5	4.66667	6.33333	41	1	1	I am in front of a TV or computer	eat a piece of fruit	0	98	If I want an unhealthy snack because I am in front of a TV or computer, then I will eat a piece of fruit	6	1	6.91667	6	6.16667	10
769	0	0	1	1	2	-0.5	-1	1	1	0	1	2	52	#NULL!	4	5	3	37.3257	4	1	1	1	4.25	5	20	3	3	I am bored	eat a piece of fruit	1	1	If I want an unhealthy snack because I am bored, then I will eat a piece of fruit	5	4	3.33333	6	4.66667	10
770	0	0	1	1	2	-0.5	-1	1	1	0	1	4	54	#NULL!	7	1	2	42.6136	4	3	2	5	5.58333	7	11.5	1	2	I am in front of a TV or computer	eat a piece of fruit	0	98	If I want an unhealthy snack because I am in front of a TV or computer, then I will eat a piece of fruit	6	1	5.83333	6.66667	6.33333	10
771	0	0	1	1	2	-0.5	-1	1	1	0	1	2	55	#NULL!	2	5	3	30.3673	4	3	2	4	3.66667	4.66667	9.75	1	1	I have a craving	drink tea	0	98	If I want an unhealthy snack because I have a craving, then I will drink tea	3	4	3.91667	4.33333	3.83333	10
772	0	0	1	1	2	-0.5	-1	1	1	0	1	3	64	#NULL!	3	2	5	32.5085	4	2	1	2	5.75	6	9.25	1	1	I am drinking tea or coffee	eat fresh vegetables and dip	1	1	If I want an unhealthy snack because I am drinking tea or coffee, then I will eat fresh vegetables and dip	3	2	5.5	6	4.66667	10
773	0	0	1	1	2	-0.5	-1	1	2	1	1	2	56	35	1	6	5	40.1753	4	3	2	5	3.75	5.33333	42.25	1	1	I am in front of a TV or computer	drink a large glass of water	1	0	If I want an unhealthy snack because I am in front of a TV or computer, then I will drink a large glass of water	4	4	4.75	4.66667	5.16667	9.75
774	0	0	1	1	2	-0.5	-1	1	1	1	1	2	65	13	6	1	3	27.7551	3	3	2	6	6	5	8.25	1	1	I have a craving	drink a large glass of water	0	98	If I want an unhealthy snack because I have a craving, then I will drink a large glass of water	4	1	6	6	5.83333	9.75
775	0	0	1	1	2	-0.5	-1	1	2	0	1	2	57	#NULL!	5	2	5	26.3465	3	3	2	4	4	2	19	1	1	I am busy or stressed	eat a piece of fruit	0	98	If I want an unhealthy snack because I am busy or stressed, then I will eat a piece of fruit	4	4	3.66667	3	3.66667	9.5
776	0	0	1	1	2	-0.5	-1	1	2	0	1	2	65	#NULL!	3	2	5	35.0293	4	3	2	4	3.16667	7	8.25	1	1	I am bored	eat a piece of fruit	0	98	If I want an unhealthy snack because I am bored, then I will eat a piece of fruit	7	1	5	5.33333	6	9.5
777	0	0	1	1	2	-0.5	-1	1	2	0	1	2	57	#NULL!	6	1	4	36.1682	4	2	1	3	4.83333	6	5.25	1	1	I am bored	drink a large glass of water	0	98	If I want an unhealthy snack because I am bored, then I will drink a large glass of water	4	5	4.33333	6.33333	5	9.5
778	0	0	1	1	2	-0.5	-1	1	2	0	1	2	65	#NULL!	5	3	4	26.4463	3	3	2	6	3.25	5.66667	12.75	1	1	I am bored	eat a piece of fruit	0	98	If I want an unhealthy snack because I am bored, then I will eat a piece of fruit	6	2	4.16667	5.33333	5.83333	9.25
779	0	0	1	1	2	-0.5	-1	1	1	0	1	3	50	#NULL!	3	1	5	30.3085	4	3	2	5	5.83333	6	10	3	3	people around me are eating	drink tea	0	98	If I want an unhealthy snack because people around me are eating, then I will drink tea	1	2	5.75	4	4	9.25
780	0	0	1	1	2	-0.5	-1	1	2	0	1	2	47	#NULL!	5	6	4	32.3884	4	1	1	0	3.16667	5.66667	10.25	1	1	I am busy or stressed	drink a large glass of water	0	98	If I want an unhealthy snack because I am busy or stressed, then I will drink a large glass of water	3	5	3.91667	6.33333	4.83333	8.75
781	0	0	1	1	2	-0.5	-1	1	1	0	1	2	48	#NULL!	5	6	3	26.5285	3	3	2	4	2.75	5.33333	10	1	1	I am in front of a TV or computer	drink a large glass of water	0	98	If I want an unhealthy snack because I am in front of a TV or computer, then I will drink a large glass of water	6	3	3.5	4.66667	3.66667	8.5
782	0	0	1	1	2	-0.5	-1	1	1	0	1	3	61	#NULL!	7	2	4	25.8806	3	1	1	1	6.41667	4	14.25	1	1	people around me are eating	drink a large glass of water	0	98	If I want an unhealthy snack because people around me are eating, then I will drink a large glass of water	6	2	5.5	4	2.33333	8.25
783	0	0	1	1	2	-0.5	-1	1	2	1	1	4	46	4	5	2	5	27.9155	3	3	2	6	6.75	6	4.5	1	1	I am in front of a TV or computer	eat a piece of fruit	0	98	If I want an unhealthy snack because I am in front of a TV or computer, then I will eat a piece of fruit	6	2	7	6	7	8.25
784	0	0	1	1	2	-0.5	-1	1	1	0	1	2	49	#NULL!	5	3	4	27.3797	3	3	2	6	4.25	5	7.5	1	1	I am in front of a TV or computer	drink a large glass of water	0	98	If I want an unhealthy snack because I am in front of a TV or computer, then I will drink a large glass of water	2	5	3.16667	6	4.33333	8
785	0	0	1	1	2	-0.5	-1	1	1	0	1	4	52	#NULL!	5	2	4	30.095	4	3	2	5	5.16667	6	10.75	1	1	I am bored	go for a walk	0	98	If I want an unhealthy snack because I am bored, then I will go for a walk	5	2	5.41667	6	5.83333	7.5
786	0	0	1	1	2	-0.5	-1	1	1	0	1	4	56	#NULL!	5	3	5	27.7389	3	3	2	5	4.5	5	7	1	1	I am in front of a TV or computer	eat a smaller amount	0	98	If I want an unhealthy snack because I am in front of a TV or computer, then I will eat a smaller amount	5	2	5.08333	5	5.33333	7.5
787	0	0	1	1	2	-0.5	-1	1	1	0	1	4	22	#NULL!	6	1	5	27.5482	3	2	1	3	6.91667	7	4	1	1	people around me are eating	eat a smaller amount	0	98	If I want an unhealthy snack because people around me are eating, then I will eat a smaller amount	7	3	7	7	7	7.5
788	0	0	1	1	2	-0.5	-1	1	1	1	1	3	64	1	3	3	3	100	4	2	1	2	4	4	11.25	3	3	I am bored	eat a piece of fruit	0	98	If I want an unhealthy snack because I am bored, then I will eat a piece of fruit	5	3	4.66667	4	4	7.25
789	0	0	1	1	2	-0.5	-1	1	2	1	1	3	63	7	1	4	4	37.1802	4	2	1	2	3.66667	5.66667	10.75	1	1	I am bored	do a chore or task	1	1	If I want an unhealthy snack because I am bored, then I will do a chore or task	4	1	3.5	5.33333	3	7.25
790	0	0	1	1	2	-0.5	-1	1	1	0	1	4	57	#NULL!	4	4	2	25.3086	3	2	1	2	2.16667	7	8.5	1	4	I am drinking alcohol	listen to music	1	0	If I want an unhealthy snack because I am drinking alcohol, then I will listen to music	1	6	3	7	3.5	7.25
791	0	0	1	1	2	-0.5	-1	1	2	1	1	4	46	4	7	2	5	60.5974	4	1	1	1	5.91667	6.66667	3	1	1	I start with one piece but then keep eating	go for a walk	0	98	If I want an unhealthy snack because I start with one piece but then keep eating, then I will go for a walk	6	1	6.33333	6.66667	6.66667	7
792	0	0	1	1	2	-0.5	-1	1	2	0	1	2	56	#NULL!	5	3	4	25.4767	3	2	1	3	4.75	6	9	1	1	I am drinking tea or coffee	eat a smaller amount	1	1	If I want an unhealthy snack because I am drinking tea or coffee, then I will eat a smaller amount	5	2	5.66667	6	5.33333	6.75
793	0	0	1	1	2	-0.5	-1	1	2	0	1	2	52	#NULL!	3	3	4	35.7012	4	3	2	4	3.91667	5	6.5	1	1	I am sad	eat a piece of fruit	0	98	If I want an unhealthy snack because I am sad, then I will eat a piece of fruit	4	1	4.08333	4	4	6.75
794	0	0	1	1	2	-0.5	-1	1	2	0	1	1	49	#NULL!	2	3	3	47.8001	4	2	1	3	3.41667	5	5.75	1	1	I am sad	drink a large glass of water	0	98	If I want an unhealthy snack because I am sad, then I will drink a large glass of water	4	4	3.75	5.66667	4.16667	6.75
795	0	0	1	1	2	-0.5	-1	1	2	0	1	4	34	#NULL!	2	7	4	48.8365	4	3	2	5	3.66667	5.33333	27.75	1	2	I am busy or stressed	eat a piece of fruit	0	98	If I want an unhealthy snack because I am busy or stressed, then I will eat a piece of fruit	2	5	4.25	6.33333	3.16667	6.5
796	0	0	1	1	2	-0.5	-1	1	1	0	1	3	44	#NULL!	4	4	4	26.8612	3	3	2	6	4.33333	5.33333	8	1	1	I am bored	take a break	0	98	If I want an unhealthy snack because I am bored, then I will take a break	4	5	3.91667	5	4	6.5
797	0	0	1	1	2	-0.5	-1	1	2	0	1	3	59	#NULL!	2	0	3	27.268	3	2	1	2	3.75	6	4.25	1	1	I am bored	drink a large glass of water	0	98	If I want an unhealthy snack because I am bored, then I will drink a large glass of water	1	1	5.83333	6.66667	5.5	6.5
798	0	0	1	1	2	-0.5	-1	1	1	0	1	3	51	#NULL!	4	1	4	29.0659	3	3	2	4	5.08333	4	3.75	1	1	I am busy or stressed	take a break	1	1	If I want an unhealthy snack because I am busy or stressed, then I will take a break	4	4	4.41667	4	5.16667	6.5
799	0	0	1	1	2	-0.5	-1	1	2	0	1	3	64	#NULL!	4	1	#NULL!	39.3871	4	1	1	1	5	6	4.75	1	1	the snack is right in front of me	eat a piece of fruit	0	98	If I want an unhealthy snack because the snack is right in front of me, then I will eat a piece of fruit	4	2	4.66667	7	4.33333	6.25
800	0	0	1	1	2	-0.5	-1	1	2	1	1	4	41	11	2	2	5	27.143	3	2	1	2	6.25	5.33333	7.25	1	1	I am in front of a TV or computer	eat a piece of fruit	1	0	If I want an unhealthy snack because I am in front of a TV or computer, then I will eat a piece of fruit	4	0	6.41667	5	5.83333	6
801	0	0	1	1	2	-0.5	-1	1	2	0	1	2	51	#NULL!	2	5	5	27.7778	3	3	2	5	3.5	7	12.5	1	1	I am in front of a TV or computer	eat a piece of fruit	0	98	If I want an unhealthy snack because I am in front of a TV or computer, then I will eat a piece of fruit	5	1	5.91667	3	7	5.75
802	0	0	1	1	2	-0.5	-1	1	2	0	1	4	58	#NULL!	6	2	5	31.2175	4	1	1	1	6.58333	6	9.25	1	1	I start with one piece but then keep eating	drink a large glass of water	0	98	If I want an unhealthy snack because I start with one piece but then keep eating, then I will drink a large glass of water	5	2	6	7	5.83333	5.75
803	0	0	1	1	2	-0.5	-1	1	1	1	1	1	62	6	5	2	4	29.3878	3	3	2	6	5.16667	5.66667	4	1	1	I am in front of a TV or computer	drink a large glass of water	0	98	If I want an unhealthy snack because I am in front of a TV or computer, then I will drink a large glass of water	4	2	5.75	5	5.16667	5.75
804	0	0	1	1	2	-0.5	-1	1	2	0	1	3	44	#NULL!	6	3	3	27.5802	3	3	2	4	4.41667	4	6	3	1	the snack is right in front of me	eat a piece of fruit	0	98	If I want an unhealthy snack because the snack is right in front of me, then I will eat a piece of fruit	7	4	4.41667	4	4	5.5
805	0	0	1	1	2	-0.5	-1	1	1	1	1	1	61	19	2	4	3	21.7051	2	2	1	3	3.75	3	9.75	1	1	I am drinking alcohol	eat a piece of fruit	0	98	If I want an unhealthy snack because I am drinking alcohol, then I will eat a piece of fruit	2	2	4.5	4	4	5.25
806	0	0	1	1	2	-0.5	-1	1	2	1	1	4	53	18	3	3	5	37.1823	4	1	1	1	3.91667	5.33333	6.25	1	3	someone offers me a snack	chat to someone for 5 minutes	0	98	If I want an unhealthy snack because someone offers me a snack, then I will chat to someone for 5 minutes	7	3	3.75	5.33333	4	5.25
807	0	0	1	1	2	-0.5	-1	1	1	1	1	3	56	8	4	1	5	30.8642	4	3	2	4	6.41667	5	5.75	3	1	I am in front of a TV or computer	eat a smaller amount	0	98	If I want an unhealthy snack because I am in front of a TV or computer, then I will eat a smaller amount	4	1	7	4	4.5	5.25
808	0	0	1	1	2	-0.5	-1	1	1	0	1	4	42	#NULL!	7	0	5	26.1224	3	3	2	4	7	1.66667	1.25	1	1	I am in front of a TV or computer	drink a large glass of water	0	98	If I want an unhealthy snack because I am in front of a TV or computer, then I will drink a large glass of water	7	2	6.5	5.66667	6.33333	5.25
809	0	0	1	1	2	-0.5	-1	1	2	0	1	2	60	#NULL!	5	1	4	39.0625	4	3	2	4	6.66667	6	12.75	1	1	I am in front of a TV or computer	eat a piece of fruit	0	98	If I want an unhealthy snack because I am in front of a TV or computer, then I will eat a piece of fruit	5	1	6.08333	5	6	5
810	0	0	1	1	2	-0.5	-1	1	2	1	1	4	37	3	0	1	4	26.5625	3	3	2	5	3.08333	4.66667	30	1	1	I have a craving	drink a large glass of water	0	98	If I want an unhealthy snack because I have a craving, then I will drink a large glass of water	1	5	3.58333	4	4.66667	4.75
811	0	0	1	1	2	-0.5	-1	1	1	0	1	2	36	#NULL!	7	1	3	30.6148	4	1	1	1	5.83333	7	12.5	1	1	I have a craving	eat a piece of fruit	0	98	If I want an unhealthy snack because I have a craving, then I will eat a piece of fruit	7	2	5.75	7	5	4.75
812	0	0	1	1	2	-0.5	-1	1	1	0	1	2	58	#NULL!	2	2	2	27.7575	3	1	1	0	4.41667	5	12.5	1	2	I have a craving	eat a smaller amount	0	98	If I want an unhealthy snack because I have a craving, then I will eat a smaller amount	2	2	4.33333	5	6.16667	4.75
813	0	0	1	1	2	-0.5	-1	1	2	0	1	2	57	#NULL!	6	2	5	25.8876	3	1	1	1	5.66667	5.66667	7.25	1	1	I have arrived home	do a chore or task	1	1	If I want an unhealthy snack because I have arrived home, then I will do a chore or task	4	2	3.66667	4.33333	4.5	4.75
814	0	0	1	1	2	-0.5	-1	1	2	0	1	2	64	#NULL!	3	3	5	45.2601	4	2	1	2	3.66667	4	47.5	1	1	I am bored	drink a large glass of water	0	98	If I want an unhealthy snack because I am bored, then I will drink a large glass of water	4	3	3.83333	5.33333	4.83333	4.5
815	0	0	1	1	2	-0.5	-1	1	2	0	1	3	61	#NULL!	4	2	5	34.9636	4	3	2	4	3.75	7	17	1	1	I am busy or stressed	eat a piece of fruit	0	98	If I want an unhealthy snack because I am busy or stressed, then I will eat a piece of fruit	4	3	4.25	7	5.5	4.5
816	0	0	1	1	2	-0.5	-1	1	1	0	1	3	41	#NULL!	5	1	3	27.5482	3	3	2	6	6.41667	5	10.5	1	1	I am drinking tea or coffee	eat a smaller amount	0	98	If I want an unhealthy snack because I am drinking tea or coffee, then I will eat a smaller amount	7	1	6.5	7	4	4.5
817	0	0	1	1	2	-0.5	-1	1	1	1	1	3	65	6	5	2	4	30.1592	4	3	2	5	4.58333	5.33333	9.5	1	1	I am drinking tea or coffee	eat fresh vegetables and dip	0	98	If I want an unhealthy snack because I am drinking tea or coffee, then I will eat fresh vegetables and dip	3	1	5.91667	4.66667	4.66667	4.5
818	0	0	1	1	2	-0.5	-1	1	2	0	2	2	62	#NULL!	5	4	4	27.2817	3	3	2	5	3.5	5	6.75	1	2	I am in front of a TV or computer	drink a large glass of water	1	1	If I want an unhealthy snack because I am in front of a TV or computer, then I will drink a large glass of water	5	2	4.33333	5.66667	4.5	4.5
819	0	0	1	1	2	-0.5	-1	1	2	0	1	2	60	#NULL!	6	1	5	25.8166	3	3	2	5	6.33333	6.66667	6.25	1	1	I have arrived home	do a chore or task	0	98	If I want an unhealthy snack because I have arrived home, then I will do a chore or task	6	1	6.41667	5.66667	7	4.5
820	0	0	1	1	2	-0.5	-1	1	2	0	1	4	62	#NULL!	1	5	4	26.8136	3	3	2	5	2.66667	3	4.75	1	2	I want to reward myself	eat a smaller amount	1	1	If I want an unhealthy snack because I want to reward myself, then I will eat a smaller amount	1	5	2.58333	2.33333	2.83333	4.5
821	0	0	1	1	2	-0.5	-1	1	2	0	1	1	53	#NULL!	1	1	3	26.8977	3	1	1	1	5.66667	6	14.5	1	1	someone offers me a snack	eat fresh vegetables and dip	0	98	If I want an unhealthy snack because someone offers me a snack, then I will eat fresh vegetables and dip	3	1	5.75	4.66667	2.83333	4.25
822	0	0	1	1	2	-0.5	-1	1	1	0	1	3	61	#NULL!	6	2	4	33.2986	4	3	2	5	4.41667	6.33333	1.25	1	1	I have a craving	eat a piece of fruit	0	98	If I want an unhealthy snack because I have a craving, then I will eat a piece of fruit	5	1	5.41667	6	5.5	4.25
823	0	0	1	1	2	-0.5	-1	1	2	0	1	1	58	#NULL!	3	4	5	36.5087	4	2	1	3	5.5	6	3.5	1	1	I am sad	drink a large glass of water	0	98	If I want an unhealthy snack because I am sad, then I will drink a large glass of water	4	4	3.75	5	5	4
824	0	0	1	1	2	-0.5	-1	1	1	0	1	1	36	#NULL!	7	0	4	27.3982	3	3	2	5	7	2	0.75	3	1	someone offers me a snack	politely say "No thankyou!"	0	98	If I want an unhealthy snack because someone offers me a snack, then I will politely say "No thankyou!"	4	0	6.75	4	1.5	4
825	0	0	1	1	2	-0.5	-1	1	1	0	1	3	57	#NULL!	3	5	4	42.449	4	3	2	6	2	6	10.5	1	1	I start with one piece but then keep eating	eat a piece of fruit	0	98	If I want an unhealthy snack because I start with one piece but then keep eating, then I will eat a piece of fruit	5	3	4.08333	7	5.16667	3.75
826	0	0	1	1	2	-0.5	-1	1	2	0	1	4	41	#NULL!	2	5	5	30.0568	4	3	2	6	3.41667	7	3.75	1	1	people around me are eating	chat to someone for 5 minutes	0	98	If I want an unhealthy snack because people around me are eating, then I will chat to someone for 5 minutes	3	4	4.41667	6	5.16667	3.5
827	0	0	1	1	2	-0.5	-1	1	2	1	1	3	54	11	5	2	5	34.1542	4	2	1	3	4.75	7	7.75	1	1	I am busy or stressed	go for a walk	0	98	If I want an unhealthy snack because I am busy or stressed, then I will go for a walk	7	0	6.25	7	5.83333	3.25
828	0	0	1	1	2	-0.5	-1	1	2	0	1	4	52	#NULL!	5	1	5	30.2992	4	3	2	6	6.25	6	2	1	1	I am bored	go for a walk	0	98	If I want an unhealthy snack because I am bored, then I will go for a walk	1	2	6.75	6	6	3.25
829	0	0	1	1	2	-0.5	-1	1	2	0	1	2	52	#NULL!	6	0	4	31.2394	4	3	2	4	6.91667	5.33333	1	1	1	I am drinking alcohol	eat fresh vegetables and dip	0	98	If I want an unhealthy snack because I am drinking alcohol, then I will eat fresh vegetables and dip	7	1	6.25	7	6.16667	3.25
830	0	0	1	1	2	-0.5	-1	1	2	0	1	1	55	#NULL!	5	2	5	29.3848	3	1	1	1	4.25	5	16.75	1	1	I am in front of a TV or computer	eat a smaller amount	0	98	If I want an unhealthy snack because I am in front of a TV or computer, then I will eat a smaller amount	7	1	4.5	5	4.83333	3
831	0	0	1	1	2	-0.5	-1	1	2	0	1	1	60	#NULL!	6	3	5	28.6501	3	1	1	0	5.5	3.66667	15	1	1	I start with one piece but then keep eating	go for a walk	1	1	If I want an unhealthy snack because I start with one piece but then keep eating, then I will go for a walk	1	1	5.41667	5	6	3
832	0	0	1	1	2	-0.5	-1	1	1	0	1	4	63	#NULL!	4	3	4	32.1799	4	3	2	5	3.75	5	8.25	1	1	I have a craving	eat a piece of fruit	0	98	If I want an unhealthy snack because I have a craving, then I will eat a piece of fruit	5	1	4.75	4.33333	5	3
833	0	0	1	1	2	-0.5	-1	1	2	0	1	2	62	#NULL!	5	3	4	31.5537	4	1	1	1	6.08333	7	3.5	1	1	I am bored	eat a piece of fruit	0	98	If I want an unhealthy snack because I am bored, then I will eat a piece of fruit	7	2	6.08333	7	7	2.75
834	0	0	1	1	2	-0.5	-1	1	1	0	1	4	43	#NULL!	0	0	3	27.7778	3	1	1	1	4	4	0	3	3	I am bored	chat to someone for 5 minutes	0	98	If I want an unhealthy snack because I am bored, then I will chat to someone for 5 minutes	1	1	4.75	4	4	2.75
835	0	0	1	1	2	-0.5	-1	1	1	0	1	2	63	#NULL!	5	2	1	39.0625	4	1	1	0	5.16667	5	11.5	1	1	I am drinking tea or coffee	drink a large glass of water	0	98	If I want an unhealthy snack because I am drinking tea or coffee, then I will drink a large glass of water	3	1	7	6	6	2.5
836	0	0	1	1	2	-0.5	-1	1	2	0	1	2	57	#NULL!	4	2	2	25.7325	3	2	1	3	4.08333	4.66667	7.25	1	1	I am bored	eat a piece of fruit	1	1	If I want an unhealthy snack because I am bored, then I will eat a piece of fruit	4	2	5.08333	5	5.83333	2.5
837	0	0	1	1	2	-0.5	-1	1	1	1	1	4	63	44	4	1	5	53.2236	4	3	2	4	5	5	3.5	1	3	I am in front of a TV or computer	drink tea	0	98	If I want an unhealthy snack because I am in front of a TV or computer, then I will drink tea	7	1	6	4	5	2.5
838	0	0	1	1	2	-0.5	-1	1	1	0	1	2	58	#NULL!	4	1	4	25.9909	3	1	1	0	3.91667	7	3	3	3	I have arrived home	eat a smaller amount	0	98	If I want an unhealthy snack because I have arrived home, then I will eat a smaller amount	4	2	3.83333	6.33333	5	2.5
839	0	0	1	1	2	-0.5	-1	1	2	0	1	3	54	#NULL!	6	2	5	26.9896	3	3	2	5	6	7	6.25	1	1	I am drinking tea or coffee	eat a piece of fruit	0	98	If I want an unhealthy snack because I am drinking tea or coffee, then I will eat a piece of fruit	6	2	6	6	5.33333	2
840	0	0	1	1	2	-0.5	-1	1	2	0	1	4	65	#NULL!	7	1	5	28.6215	3	2	1	2	7	7	3.75	1	3	I am bored	eat fresh vegetables and dip	0	98	If I want an unhealthy snack because I am bored, then I will eat fresh vegetables and dip	7	0	7	7	6.33333	2
841	0	0	1	1	2	-0.5	-1	1	1	1	1	2	57	10	7	0	1	34.4148	4	1	1	1	5.66667	7	2.75	1	1	I am happy	eat a piece of fruit	0	98	If I want an unhealthy snack because I am happy, then I will eat a piece of fruit	7	0	6.25	4.33333	4.83333	2
842	0	0	1	1	2	-0.5	-1	1	2	0	1	4	40	#NULL!	2	5	5	27.6817	3	3	2	6	3.33333	5.33333	9.25	1	1	I am in front of a TV or computer	eat a piece of fruit	0	98	If I want an unhealthy snack because I am in front of a TV or computer, then I will eat a piece of fruit	6	1	5	5	5	1.75
843	0	0	1	1	2	-0.5	-1	1	1	0	1	3	46	#NULL!	5	1	5	29.2633	3	2	1	3	6.83333	7	8.75	1	1	it is part of a celebration or special event	eat a smaller amount	1	1	If I want an unhealthy snack because it is part of a celebration or special event, then I will eat a smaller amount	7	0	5.66667	6	4.5	1.75
844	0	0	1	1	2	-0.5	-1	1	2	1	1	2	64	6	3	1	4	54.1032	4	3	2	5	7	6	2.75	3	1	people around me are eating	eat a piece of fruit	0	98	If I want an unhealthy snack because people around me are eating, then I will eat a piece of fruit	4	0	7	1	2.66667	1.75
845	0	0	1	1	2	-0.5	-1	1	1	1	1	4	63	5	6	0	5	28.3447	3	3	2	5	7	4	2	1	1	I am happy	listen to music	0	98	If I want an unhealthy snack because I am happy, then I will listen to music	7	0	6.5	4	7	1.75
846	0	0	1	1	2	-0.5	-1	1	2	0	1	2	61	#NULL!	0	0	3	26.986	3	3	2	5	5.91667	4	1	1	1	I start with one piece but then keep eating	drink a large glass of water	0	98	If I want an unhealthy snack because I start with one piece but then keep eating, then I will drink a large glass of water	0	7	5.83333	4	5.33333	1.75
847	0	0	1	1	2	-0.5	-1	1	1	0	1	4	55	#NULL!	6	1	3	26.2346	3	3	2	4	4	4	2	3	1	I start with one piece but then keep eating	drink a large glass of water	0	98	If I want an unhealthy snack because I start with one piece but then keep eating, then I will drink a large glass of water	5	1	4	4	4.16667	1.5
848	0	0	1	1	2	-0.5	-1	1	2	0	1	2	53	#NULL!	5	1	3	30.7692	4	2	1	3	5.25	4	1.75	1	1	I have a craving	go for a walk	0	98	If I want an unhealthy snack because I have a craving, then I will go for a walk	4	3	4.83333	3	3.16667	1.5
849	0	0	1	1	2	-0.5	-1	1	1	1	1	3	57	3	6	2	4	34.0866	4	3	2	4	7	6	1.5	1	1	I am bored	eat a piece of fruit	1	1	If I want an unhealthy snack because I am bored, then I will eat a piece of fruit	5	2	4	6	5	1.5
850	0	0	1	1	2	-0.5	-1	1	1	0	1	3	64	#NULL!	2	3	2	25.2493	3	2	1	3	4.83333	4	4	1	3	I have a craving	drink a large glass of water	0	98	If I want an unhealthy snack because I have a craving, then I will drink a large glass of water	4	1	5.66667	3	2	1.25
851	0	0	1	1	2	-0.5	-1	1	1	1	1	1	64	2	1	0	4	24.4261	2	2	1	3	6.75	7	2	1	1	I want to reward myself	drink a large glass of water	0	98	If I want an unhealthy snack because I want to reward myself, then I will drink a large glass of water	4	1	6.5	6	4	1
852	0	0	1	1	2	-0.5	-1	1	2	0	1	4	47	#NULL!	7	1	5	26.0262	3	3	2	6	6.33333	4	1.75	1	1	people around me are eating	eat a piece of fruit	0	98	If I want an unhealthy snack because people around me are eating, then I will eat a piece of fruit	6	1	5.91667	5	6	1
853	0	0	1	1	2	-0.5	-1	1	2	1	1	4	61	6	7	0	4	55.1305	4	2	1	3	5.08333	4	0.5	1	1	I am sad	drink a large glass of water	0	98	If I want an unhealthy snack because I am sad, then I will drink a large glass of water	7	0	5.75	5.33333	6.66667	1
854	0	0	1	1	2	-0.5	-1	1	2	0	1	3	53	#NULL!	0	5	5	39.1434	4	3	2	4	3.58333	6	15	1	1	I want to reward myself	drink a large glass of water	0	98	If I want an unhealthy snack because I want to reward myself, then I will drink a large glass of water	7	0	5.66667	6	6	0.75
855	0	0	1	1	2	-0.5	-1	1	2	1	1	3	59	16	6	1	5	38.9348	4	3	2	6	6.58333	5.66667	8.25	1	1	I start with one piece but then keep eating	drink a large glass of water	0	98	If I want an unhealthy snack because I start with one piece but then keep eating, then I will drink a large glass of water	4	1	5.58333	4	4.83333	0.75
856	0	0	1	1	2	-0.5	-1	1	1	0	1	2	42	#NULL!	5	0	5	31.5556	4	2	1	3	6	6	2.25	1	1	I am drinking alcohol	eat a smaller amount	0	98	If I want an unhealthy snack because I am drinking alcohol, then I will eat a smaller amount	5	1	6.91667	6	3.33333	0.75
857	0	0	1	1	2	-0.5	-1	1	2	0	1	2	62	#NULL!	5	2	5	26.7759	3	1	1	1	6.58333	5	1	1	1	I am drinking tea or coffee	eat a piece of fruit	0	98	If I want an unhealthy snack because I am drinking tea or coffee, then I will eat a piece of fruit	4	3	6	4.66667	5	0.75
858	0	0	1	1	2	-0.5	-1	1	2	0	1	3	60	#NULL!	6	1	5	27.0552	3	3	2	6	7	4	1	1	1	I am bored	eat a piece of fruit	0	98	If I want an unhealthy snack because I am bored, then I will eat a piece of fruit	7	1	7	4	5	0.5
859	0	0	1	0	2	-0.5	-1	1	1	1	1	2	44	6	1	7	4	50.4987	4	1	1	0	1.5	7	121.75	1	1	I am sad	eat fresh vegetables and dip	0	98	If I want an unhealthy snack because I am sad, then I will eat fresh vegetables and dip	#NULL!	#NULL!	#NULL!	#NULL!	#NULL!	#NULL!
860	0	0	1	0	2	-0.5	-1	1	2	1	1	2	21	12	0	7	5	24.3418	2	3	2	5	1.5	7	121.75	1	4	people around me are eating	drink tea	0	98	If I want an unhealthy snack because people around me are eating, then I will drink tea	#NULL!	#NULL!	#NULL!	#NULL!	#NULL!	#NULL!
861	0	0	1	0	2	-0.5	-1	1	1	1	1	4	40	1	1	6	5	35.0335	4	3	2	6	2.58333	6.33333	103	1	1	I am bored	drink a large glass of water	0	98	If I want an unhealthy snack because I am bored, then I will drink a large glass of water	#NULL!	#NULL!	#NULL!	#NULL!	#NULL!	#NULL!
862	0	0	1	0	2	-0.5	-1	1	2	0	1	3	37	#NULL!	0	7	4	31.2452	4	2	1	2	4.16667	4.66667	101.5	3	1	I am busy or stressed	go for a walk	1	1	If I want an unhealthy snack because I am busy or stressed, then I will go for a walk	4	1	5	#NULL!	#NULL!	#NULL!
863	0	0	1	0	2	-0.5	-1	1	1	1	1	3	65	5	1	3	2	34.331	4	2	1	3	2.75	5	91	1	1	I have a craving	eat a piece of fruit	0	98	If I want an unhealthy snack because I have a craving, then I will eat a piece of fruit	#NULL!	#NULL!	#NULL!	#NULL!	#NULL!	#NULL!
864	0	0	1	0	2	-0.5	-1	1	1	0	1	4	44	#NULL!	3	4	5	25.3593	3	3	2	6	4.16667	5.66667	87.25	1	1	I am bored	eat a piece of fruit	0	98	If I want an unhealthy snack because I am bored, then I will eat a piece of fruit	#NULL!	#NULL!	#NULL!	#NULL!	#NULL!	#NULL!
865	0	0	1	0	2	-0.5	-1	1	2	0	1	4	57	#NULL!	2	5	5	44.4444	4	3	2	5	3.5	7	77.75	1	1	I want to reward myself	drink a large glass of water	1	1	If I want an unhealthy snack because I want to reward myself, then I will drink a large glass of water	#NULL!	#NULL!	#NULL!	#NULL!	#NULL!	#NULL!
866	0	0	1	0	2	-0.5	-1	1	2	0	1	3	43	#NULL!	1	7	2	29.6749	3	3	2	4	1.5	6	77.5	1	1	I have a craving	eat fresh vegetables and dip	1	0	If I want an unhealthy snack because I have a craving, then I will eat fresh vegetables and dip	#NULL!	#NULL!	#NULL!	#NULL!	#NULL!	#NULL!
867	0	0	1	0	2	-0.5	-1	1	1	1	1	3	65	2	4	6	5	29.6296	3	3	2	4	2.91667	5.33333	69	1	1	I start with one piece but then keep eating	drink a large glass of water	0	98	If I want an unhealthy snack because I start with one piece but then keep eating, then I will drink a large glass of water	#NULL!	#NULL!	#NULL!	#NULL!	#NULL!	#NULL!
868	0	0	1	0	2	-0.5	-1	1	2	0	1	3	27	#NULL!	3	4	5	50.2112	4	2	1	2	3.08333	7	66.75	1	1	I am in front of a TV or computer	drink a large glass of water	0	98	If I want an unhealthy snack because I am in front of a TV or computer, then I will drink a large glass of water	#NULL!	#NULL!	#NULL!	#NULL!	#NULL!	#NULL!
869	0	0	1	0	2	-0.5	-1	1	2	0	1	4	54	#NULL!	4	6	5	28	3	2	1	3	4	7	66.25	1	1	I am busy or stressed	chat to someone for 5 minutes	1	1	If I want an unhealthy snack because I am busy or stressed, then I will chat to someone for 5 minutes	#NULL!	#NULL!	#NULL!	#NULL!	#NULL!	#NULL!
870	0	0	1	0	2	-0.5	-1	1	1	0	1	2	50	#NULL!	3	5	5	30.4705	4	1	1	1	3.5	5.66667	63.5	1	2	I have a craving	do a chore or task	0	98	If I want an unhealthy snack because I have a craving, then I will do a chore or task	#NULL!	#NULL!	#NULL!	#NULL!	#NULL!	#NULL!
871	0	0	1	0	2	-0.5	-1	1	1	0	1	4	64	#NULL!	7	7	5	28.2339	3	2	1	2	3.75	4	55.5	1	2	I am bored	do a chore or task	0	98	If I want an unhealthy snack because I am bored, then I will do a chore or task	#NULL!	#NULL!	#NULL!	#NULL!	#NULL!	#NULL!
872	0	0	1	0	2	-0.5	-1	1	2	0	1	2	55	#NULL!	1	5	3	31.2026	4	3	2	5	2.33333	5	45	1	1	I start with one piece but then keep eating	do a chore or task	0	98	If I want an unhealthy snack because I start with one piece but then keep eating, then I will do a chore or task	#NULL!	#NULL!	#NULL!	#NULL!	#NULL!	#NULL!
873	0	0	1	0	2	-0.5	-1	1	2	0	1	2	20	#NULL!	2	6	3	27.5482	3	3	2	6	3.16667	5	44	1	1	I am in front of a TV or computer	drink tea	0	98	If I want an unhealthy snack because I am in front of a TV or computer, then I will drink tea	#NULL!	#NULL!	#NULL!	#NULL!	#NULL!	#NULL!
874	0	0	1	0	2	-0.5	-1	1	2	1	1	2	56	16	3	6	5	29.7442	3	3	2	5	2.33333	5.33333	43.75	1	1	I am in front of a TV or computer	eat a smaller amount	1	1	If I want an unhealthy snack because I am in front of a TV or computer, then I will eat a smaller amount	#NULL!	#NULL!	#NULL!	#NULL!	#NULL!	#NULL!
875	0	0	1	0	2	-0.5	-1	1	2	0	1	2	62	#NULL!	3	5	4	28.764	3	3	2	6	5.5	5	42.75	1	1	I want to reward myself	eat a piece of fruit	0	98	If I want an unhealthy snack because I want to reward myself, then I will eat a piece of fruit	#NULL!	#NULL!	#NULL!	#NULL!	#NULL!	#NULL!
876	0	0	1	0	2	-0.5	-1	1	2	0	1	4	54	#NULL!	5	6	5	29.0318	3	1	1	1	4.83333	2.66667	40	1	4	I have a craving	eat a smaller amount	0	98	If I want an unhealthy snack because I have a craving, then I will eat a smaller amount	#NULL!	#NULL!	#NULL!	#NULL!	#NULL!	#NULL!
877	0	0	1	0	2	-0.5	-1	1	2	0	1	2	56	#NULL!	3	6	5	25.5036	3	3	2	5	4	7	38.5	1	1	I start with one piece but then keep eating	eat fresh vegetables and dip	0	98	If I want an unhealthy snack because I start with one piece but then keep eating, then I will eat fresh vegetables and dip	#NULL!	#NULL!	4.41667	#NULL!	#NULL!	#NULL!
878	0	0	1	0	2	-0.5	-1	1	2	0	1	2	54	#NULL!	7	1	5	32.3232	4	3	2	5	5.83333	6.66667	37.5	1	1	I am sad	drink a large glass of water	0	98	If I want an unhealthy snack because I am sad, then I will drink a large glass of water	#NULL!	#NULL!	#NULL!	#NULL!	#NULL!	#NULL!
879	0	0	1	0	2	-0.5	-1	1	1	1	1	4	64	21	2	2	5	33.3861	4	3	2	4	5.83333	6	37	3	1	I start with one piece but then keep eating	take the food out of the packet and put it on a plate	0	98	If I want an unhealthy snack because I start with one piece but then keep eating, then I will take the food out of the packet and put it on a plate	#NULL!	#NULL!	#NULL!	#NULL!	#NULL!	#NULL!
880	0	0	1	0	2	-0.5	-1	1	1	1	1	4	48	7	3	6	3	46.2839	4	3	2	5	3.25	7	36.75	1	3	I am bored	do a chore or task	0	98	If I want an unhealthy snack because I am bored, then I will do a chore or task	#NULL!	#NULL!	#NULL!	#NULL!	#NULL!	#NULL!
881	0	0	1	0	2	-0.5	-1	1	2	0	1	2	32	#NULL!	2	7	4	33.2986	4	2	1	2	3.75	6	36.5	1	1	I am bored	drink a large glass of water	1	1	If I want an unhealthy snack because I am bored, then I will drink a large glass of water	#NULL!	#NULL!	#NULL!	#NULL!	#NULL!	#NULL!
882	0	0	1	0	2	-0.5	-1	1	1	1	1	1	40	12	6	6	5	46.4432	4	2	1	2	3.5	5	35.25	1	1	I am sad	drink a large glass of water	0	98	If I want an unhealthy snack because I am sad, then I will drink a large glass of water	#NULL!	#NULL!	#NULL!	#NULL!	#NULL!	#NULL!
883	0	0	1	0	2	-0.5	-1	1	2	0	1	3	36	#NULL!	4	3	4	32.41	4	3	2	6	3.91667	5	34	1	1	I am busy or stressed	drink a large glass of water	0	98	If I want an unhealthy snack because I am busy or stressed, then I will drink a large glass of water	#NULL!	#NULL!	#NULL!	#NULL!	#NULL!	#NULL!
884	0	0	1	0	2	-0.5	-1	1	1	0	1	4	36	#NULL!	4	3	4	40.9058	4	3	2	6	3.16667	5.66667	33.5	1	1	I am sad	eat a piece of fruit	0	98	If I want an unhealthy snack because I am sad, then I will eat a piece of fruit	#NULL!	#NULL!	#NULL!	#NULL!	#NULL!	#NULL!
885	0	0	1	0	2	-0.5	-1	1	2	0	1	4	38	#NULL!	7	4	5	25.7371	3	1	1	1	4.83333	6	33	1	2	people around me are eating	eat a piece of fruit	0	98	If I want an unhealthy snack because people around me are eating, then I will eat a piece of fruit	#NULL!	#NULL!	#NULL!	#NULL!	#NULL!	#NULL!
886	0	0	1	0	2	-0.5	-1	1	2	1	1	3	57	38	5	3	4	40.5696	4	2	1	3	4.25	7	32	1	1	I am busy or stressed	drink a large glass of water	0	98	If I want an unhealthy snack because I am busy or stressed, then I will drink a large glass of water	#NULL!	#NULL!	#NULL!	#NULL!	#NULL!	#NULL!
887	0	0	1	0	2	-0.5	-1	1	1	1	1	3	50	2	6	5	4	31.2213	4	3	2	4	4.58333	5.33333	31.5	1	1	I am bored	do a chore or task	1	0	If I want an unhealthy snack because I am bored, then I will do a chore or task	#NULL!	#NULL!	#NULL!	#NULL!	#NULL!	#NULL!
888	0	0	1	0	2	-0.5	-1	1	1	0	1	2	52	#NULL!	5	6	4	31.2314	4	2	1	3	3.91667	5.66667	31	1	1	I have a craving	drink tea	0	98	If I want an unhealthy snack because I have a craving, then I will drink tea	#NULL!	#NULL!	#NULL!	#NULL!	#NULL!	#NULL!
889	0	0	1	0	2	-0.5	-1	1	2	0	1	3	59	#NULL!	3	4	4	28.6048	3	2	1	2	3.75	6.66667	30.5	1	2	I want to reward myself	eat a piece of fruit	1	1	If I want an unhealthy snack because I want to reward myself, then I will eat a piece of fruit	#NULL!	#NULL!	#NULL!	#NULL!	#NULL!	#NULL!
890	0	0	1	0	2	-0.5	-1	1	2	0	1	2	41	#NULL!	5	2	4	38.9348	4	3	2	5	3.41667	6.33333	30.5	1	1	I am bored	eat a piece of fruit	0	98	If I want an unhealthy snack because I am bored, then I will eat a piece of fruit	#NULL!	#NULL!	#NULL!	#NULL!	#NULL!	#NULL!
891	0	0	1	0	2	-0.5	-1	1	2	0	1	3	44	#NULL!	2	6	4	29.6427	3	3	2	5	3.66667	6	30.25	1	1	I am bored	do a chore or task	0	98	If I want an unhealthy snack because I am bored, then I will do a chore or task	#NULL!	#NULL!	#NULL!	#NULL!	#NULL!	#NULL!
892	0	0	1	0	2	-0.5	-1	1	2	1	1	3	39	8	3	5	3	24.8356	2	1	1	0	4.41667	2.66667	29.5	1	3	I have a craving	drink a large glass of water	0	98	If I want an unhealthy snack because I have a craving, then I will drink a large glass of water	#NULL!	#NULL!	#NULL!	#NULL!	#NULL!	#NULL!
893	0	0	1	0	2	-0.5	-1	1	2	1	1	4	48	1	5	3	4	32.0312	4	2	1	3	5	6	29	1	3	I have a craving	listen to music	0	98	If I want an unhealthy snack because I have a craving, then I will listen to music	#NULL!	#NULL!	#NULL!	#NULL!	#NULL!	#NULL!
894	0	0	1	0	2	-0.5	-1	1	1	0	1	2	62	#NULL!	3	5	2	25.3086	3	1	1	1	3.33333	6	28.5	1	2	I am bored	eat fresh vegetables and dip	0	98	If I want an unhealthy snack because I am bored, then I will eat fresh vegetables and dip	#NULL!	#NULL!	#NULL!	#NULL!	#NULL!	#NULL!
895	0	0	1	0	2	-0.5	-1	1	2	0	1	2	47	#NULL!	1	6	3	32.9287	4	3	2	4	1.25	5.33333	28	1	3	I am bored	do a chore or task	0	98	If I want an unhealthy snack because I am bored, then I will do a chore or task	#NULL!	#NULL!	#NULL!	#NULL!	#NULL!	#NULL!
896	0	0	1	0	2	-0.5	-1	1	1	0	1	2	23	#NULL!	2	5	1	26.5338	3	1	1	0	3.66667	4.33333	27.25	3	2	someone offers me a snack	drink a large glass of water	1	1	If I want an unhealthy snack because someone offers me a snack, then I will drink a large glass of water	#NULL!	#NULL!	#NULL!	#NULL!	#NULL!	#NULL!
897	0	0	1	0	2	-0.5	-1	1	1	1	1	3	57	7	4	6	4	42.9012	4	3	2	6	3.58333	5.66667	27.25	1	1	I am bored	go for a walk	0	98	If I want an unhealthy snack because I am bored, then I will go for a walk	#NULL!	#NULL!	#NULL!	#NULL!	#NULL!	#NULL!
898	0	0	1	0	2	-0.5	-1	1	2	0	1	3	59	#NULL!	4	4	4	33.7925	4	3	2	6	3.33333	5	27	1	1	I start with one piece but then keep eating	drink a large glass of water	0	98	If I want an unhealthy snack because I start with one piece but then keep eating, then I will drink a large glass of water	#NULL!	#NULL!	#NULL!	#NULL!	#NULL!	#NULL!
899	0	0	1	0	2	-0.5	-1	1	1	0	1	3	35	#NULL!	3	2	4	30.3023	4	3	2	5	3.83333	4	26.5	1	3	I have a craving	do a chore or task	0	98	If I want an unhealthy snack because I have a craving, then I will do a chore or task	#NULL!	#NULL!	#NULL!	#NULL!	#NULL!	#NULL!
900	0	0	1	0	2	-0.5	-1	1	2	0	1	2	31	#NULL!	3	4	4	26.0262	3	3	2	6	2.66667	6	26.25	1	1	I want to reward myself	listen to music	0	98	If I want an unhealthy snack because I want to reward myself, then I will listen to music	#NULL!	#NULL!	#NULL!	#NULL!	#NULL!	#NULL!
901	0	0	1	0	2	-0.5	-1	1	2	0	1	2	59	#NULL!	1	6	4	34.626	4	3	2	6	3.16667	5	26.25	1	1	I am in front of a TV or computer	take the food out of the packet and put it on a plate	0	98	If I want an unhealthy snack because I am in front of a TV or computer, then I will take the food out of the packet and put it on a plate	#NULL!	#NULL!	#NULL!	#NULL!	#NULL!	#NULL!
902	0	0	1	0	2	-0.5	-1	1	1	1	1	4	49	4	2	2	4	34.718	4	3	2	4	4.83333	4.33333	26.25	1	1	I want to reward myself	drink tea	0	98	If I want an unhealthy snack because I want to reward myself, then I will drink tea	#NULL!	#NULL!	#NULL!	#NULL!	#NULL!	#NULL!
903	0	0	1	0	2	-0.5	-1	1	1	0	1	3	57	#NULL!	3	1	3	45.9814	4	2	1	3	5.66667	6	26	1	1	I am bored	do a chore or task	0	98	If I want an unhealthy snack because I am bored, then I will do a chore or task	#NULL!	#NULL!	#NULL!	#NULL!	#NULL!	#NULL!
904	0	0	1	0	2	-0.5	-1	1	1	1	1	3	64	19	4	4	4	40.7455	4	2	1	3	5.16667	5	24.5	1	1	I have a craving	drink a large glass of water	0	98	If I want an unhealthy snack because I have a craving, then I will drink a large glass of water	#NULL!	#NULL!	#NULL!	#NULL!	#NULL!	#NULL!
905	0	0	1	0	2	-0.5	-1	1	2	0	1	2	45	#NULL!	3	5	5	32.6992	4	3	2	6	3.41667	6.33333	24	3	1	I am in front of a TV or computer	drink a large glass of water	0	98	If I want an unhealthy snack because I am in front of a TV or computer, then I will drink a large glass of water	#NULL!	#NULL!	#NULL!	#NULL!	#NULL!	#NULL!
906	0	0	1	0	2	-0.5	-1	1	2	0	1	4	35	#NULL!	4	4	5	36.0519	4	3	2	4	4.25	6	24	1	1	the snack is right in front of me	eat a piece of fruit	0	98	If I want an unhealthy snack because the snack is right in front of me, then I will eat a piece of fruit	#NULL!	#NULL!	#NULL!	#NULL!	#NULL!	#NULL!
907	0	0	1	0	2	-0.5	-1	1	1	1	1	3	63	24	5	4	5	30.5858	4	3	2	6	3.83333	6	24	1	2	I start with one piece but then keep eating	drink a large glass of water	1	1	If I want an unhealthy snack because I start with one piece but then keep eating, then I will drink a large glass of water	#NULL!	#NULL!	#NULL!	#NULL!	#NULL!	#NULL!
908	0	0	1	0	2	-0.5	-1	1	1	1	1	2	63	6	3	4	4	32.9796	4	3	2	5	3.16667	5.33333	22.75	1	1	I have a craving	drink a large glass of water	1	1	If I want an unhealthy snack because I have a craving, then I will drink a large glass of water	#NULL!	#NULL!	#NULL!	#NULL!	#NULL!	#NULL!
909	0	0	1	0	2	-0.5	-1	1	1	1	1	2	62	10	5	3	4	30.1896	4	3	2	6	2.41667	7	22.75	1	1	I start with one piece but then keep eating	drink a large glass of water	1	1	If I want an unhealthy snack because I start with one piece but then keep eating, then I will drink a large glass of water	#NULL!	#NULL!	#NULL!	#NULL!	#NULL!	#NULL!
910	0	0	1	0	2	-0.5	-1	1	2	0	1	2	55	#NULL!	2	7	4	33.464	4	3	2	6	2.16667	6.33333	22.25	1	1	I have a craving	drink a large glass of water	1	1	If I want an unhealthy snack because I have a craving, then I will drink a large glass of water	#NULL!	#NULL!	#NULL!	#NULL!	#NULL!	#NULL!
911	0	0	1	0	2	-0.5	-1	1	2	0	1	3	30	#NULL!	6	5	3	28.0404	3	2	1	3	3.25	6	21.75	1	1	I am bored	go for a walk	0	98	If I want an unhealthy snack because I am bored, then I will go for a walk	#NULL!	#NULL!	#NULL!	#NULL!	#NULL!	#NULL!
912	0	0	1	0	2	-0.5	-1	1	2	1	1	3	59	6	2	4	4	37.9033	4	3	2	4	3.41667	7	21.25	1	2	I am bored	eat a piece of fruit	1	1	If I want an unhealthy snack because I am bored, then I will eat a piece of fruit	#NULL!	#NULL!	#NULL!	#NULL!	#NULL!	#NULL!
913	0	0	1	0	2	-0.5	-1	1	2	0	1	1	36	#NULL!	3	4	2	27.7575	3	3	2	5	3.5	2.33333	21	3	3	I am in front of a TV or computer	eat a piece of fruit	0	98	If I want an unhealthy snack because I am in front of a TV or computer, then I will eat a piece of fruit	#NULL!	#NULL!	#NULL!	#NULL!	#NULL!	#NULL!
914	0	0	1	0	2	-0.5	-1	1	1	0	1	3	44	#NULL!	4	3	4	26.8406	3	3	2	6	4.66667	6	19.75	1	1	I am busy or stressed	eat a piece of fruit	0	98	If I want an unhealthy snack because I am busy or stressed, then I will eat a piece of fruit	#NULL!	#NULL!	#NULL!	#NULL!	#NULL!	#NULL!
915	0	0	1	0	2	-0.5	-1	1	2	1	1	2	48	2	4	2	5	37.6493	4	3	2	5	4.16667	5	19	1	1	I have a craving	drink a large glass of water	0	98	If I want an unhealthy snack because I have a craving, then I will drink a large glass of water	#NULL!	#NULL!	#NULL!	#NULL!	#NULL!	#NULL!
916	0	0	1	0	2	-0.5	-1	1	1	0	1	2	61	#NULL!	3	4	3	28.7347	3	3	2	5	3.83333	5.33333	18.5	1	1	I start with one piece but then keep eating	drink a large glass of water	0	98	If I want an unhealthy snack because I start with one piece but then keep eating, then I will drink a large glass of water	#NULL!	#NULL!	#NULL!	#NULL!	#NULL!	#NULL!
917	0	0	1	0	2	-0.5	-1	1	1	0	1	2	57	#NULL!	3	2	3	29.4118	3	2	1	3	3.91667	4	17.5	1	3	I am in front of a TV or computer	drink tea	0	98	If I want an unhealthy snack because I am in front of a TV or computer, then I will drink tea	#NULL!	#NULL!	#NULL!	#NULL!	#NULL!	#NULL!
918	0	0	1	0	2	-0.5	-1	1	2	0	1	2	40	#NULL!	7	4	5	26.3146	3	1	1	1	3.91667	4.66667	17.5	1	2	someone offers me a snack	drink a large glass of water	0	98	If I want an unhealthy snack because someone offers me a snack, then I will drink a large glass of water	#NULL!	#NULL!	#NULL!	#NULL!	#NULL!	#NULL!
919	0	0	1	0	2	-0.5	-1	1	1	1	1	2	59	2	3	5	5	29.7143	3	2	1	3	3.41667	4.33333	17	1	1	I start with one piece but then keep eating	eat a piece of fruit	0	98	If I want an unhealthy snack because I start with one piece but then keep eating, then I will eat a piece of fruit	#NULL!	#NULL!	#NULL!	#NULL!	#NULL!	#NULL!
920	0	0	1	0	2	-0.5	-1	1	1	0	1	1	59	#NULL!	4	4	2	28.3266	3	1	1	0	3.75	4	16.75	1	1	I have arrived home	chat to someone for 5 minutes	0	98	If I want an unhealthy snack because I have arrived home, then I will chat to someone for 5 minutes	#NULL!	#NULL!	#NULL!	#NULL!	#NULL!	#NULL!
921	0	0	1	0	2	-0.5	-1	1	2	0	1	4	44	#NULL!	4	4	5	34.8944	4	3	2	5	3.41667	7	16.25	1	1	I have a craving	eat a piece of fruit	1	1	If I want an unhealthy snack because I have a craving, then I will eat a piece of fruit	#NULL!	#NULL!	#NULL!	#NULL!	#NULL!	#NULL!
922	0	0	1	0	2	-0.5	-1	1	2	0	1	2	48	#NULL!	4	5	5	27.0641	3	3	2	5	3	4.33333	16	1	1	I have a craving	eat a smaller amount	1	1	If I want an unhealthy snack because I have a craving, then I will eat a smaller amount	#NULL!	#NULL!	#NULL!	#NULL!	#NULL!	#NULL!
923	0	0	1	0	2	-0.5	-1	1	1	1	2	4	58	#NULL!	2	1	1	27.5134	3	1	1	0	5	3	15.75	1	4	someone offers me a snack	politely say "No thankyou!"	0	98	If I want an unhealthy snack because someone offers me a snack, then I will politely say "No thankyou!"	#NULL!	#NULL!	#NULL!	#NULL!	#NULL!	#NULL!
924	0	0	1	0	2	-0.5	-1	1	2	1	1	2	56	24	3	3	5	29.3848	3	3	2	6	3.25	6	14.75	1	1	someone offers me a snack	eat a piece of fruit	0	98	If I want an unhealthy snack because someone offers me a snack, then I will eat a piece of fruit	#NULL!	#NULL!	#NULL!	#NULL!	#NULL!	#NULL!
925	0	0	1	0	2	-0.5	-1	1	2	1	1	4	55	4	3	1	5	48.1764	4	3	2	5	6.41667	7	14.75	1	1	I am bored	eat fresh vegetables and dip	0	98	If I want an unhealthy snack because I am bored, then I will eat fresh vegetables and dip	#NULL!	#NULL!	#NULL!	#NULL!	#NULL!	#NULL!
926	0	0	1	0	2	-0.5	-1	1	2	0	1	3	59	#NULL!	5	4	5	28.959	3	2	1	2	4.66667	5.66667	14.5	1	1	I start with one piece but then keep eating	eat a piece of fruit	0	98	If I want an unhealthy snack because I start with one piece but then keep eating, then I will eat a piece of fruit	#NULL!	#NULL!	#NULL!	#NULL!	#NULL!	#NULL!
927	0	0	1	0	2	-0.5	-1	1	1	0	1	2	53	#NULL!	4	2	4	30.1592	4	3	2	5	3	6	14.25	1	1	I start with one piece but then keep eating	drink a large glass of water	1	1	If I want an unhealthy snack because I start with one piece but then keep eating, then I will drink a large glass of water	#NULL!	#NULL!	#NULL!	#NULL!	#NULL!	#NULL!
928	0	0	1	0	2	-0.5	-1	1	2	0	1	3	50	#NULL!	3	5	4	31.928	4	3	2	4	3.58333	6	14.25	1	1	I am busy or stressed	eat fresh vegetables and dip	0	98	If I want an unhealthy snack because I am busy or stressed, then I will eat fresh vegetables and dip	#NULL!	#NULL!	#NULL!	#NULL!	#NULL!	#NULL!
929	0	0	1	0	2	-0.5	-1	1	2	0	1	2	29	#NULL!	4	5	5	36.7309	4	3	2	4	5.83333	7	14	1	1	I have a craving	eat a smaller amount	1	1	If I want an unhealthy snack because I have a craving, then I will eat a smaller amount	#NULL!	#NULL!	#NULL!	#NULL!	#NULL!	#NULL!
930	0	0	1	0	2	-0.5	-1	1	1	1	1	2	61	1	6	2	4	14.3823	1	1	1	1	2.25	6.66667	14	1	2	I am in front of a TV or computer	eat a piece of fruit	0	98	If I want an unhealthy snack because I am in front of a TV or computer, then I will eat a piece of fruit	#NULL!	#NULL!	#NULL!	#NULL!	#NULL!	#NULL!
931	0	0	1	0	2	-0.5	-1	1	2	0	1	3	43	#NULL!	3	1	3	35.1393	4	1	1	1	5.75	5.33333	13.75	1	2	I have a craving	eat a piece of fruit	0	98	If I want an unhealthy snack because I have a craving, then I will eat a piece of fruit	#NULL!	#NULL!	#NULL!	#NULL!	#NULL!	#NULL!
932	0	0	1	0	2	-0.5	-1	1	1	1	1	4	61	11	1	3	5	30.2992	4	3	2	5	4	5	13.75	1	1	I am in front of a TV or computer	eat a piece of fruit	0	98	If I want an unhealthy snack because I am in front of a TV or computer, then I will eat a piece of fruit	#NULL!	#NULL!	#NULL!	#NULL!	#NULL!	#NULL!
933	0	0	1	0	2	-0.5	-1	1	2	1	1	3	62	2	4	3	4	44.6163	4	2	1	2	5.58333	7	13.75	1	1	I am drinking tea or coffee	eat a piece of fruit	0	98	If I want an unhealthy snack because I am drinking tea or coffee, then I will eat a piece of fruit	#NULL!	#NULL!	#NULL!	#NULL!	#NULL!	#NULL!
934	0	0	1	0	2	-0.5	-1	1	1	1	2	2	47	10	4	3	2	30.4498	4	3	2	6	4.75	5	13.75	1	1	I am bored	eat a piece of fruit	0	98	If I want an unhealthy snack because I am bored, then I will eat a piece of fruit	#NULL!	#NULL!	#NULL!	#NULL!	#NULL!	#NULL!
935	0	0	1	0	2	-0.5	-1	1	1	0	1	1	46	#NULL!	2	5	5	30.0712	4	3	2	5	2.83333	3.66667	13.5	1	1	I am in front of a TV or computer	drink a large glass of water	0	98	If I want an unhealthy snack because I am in front of a TV or computer, then I will drink a large glass of water	#NULL!	#NULL!	#NULL!	#NULL!	#NULL!	#NULL!
936	0	0	1	0	2	-0.5	-1	1	1	0	1	3	64	#NULL!	5	3	5	25.9516	3	3	2	6	6.25	4.66667	13.25	1	1	I am in front of a TV or computer	eat fresh vegetables and dip	0	98	If I want an unhealthy snack because I am in front of a TV or computer, then I will eat fresh vegetables and dip	#NULL!	#NULL!	#NULL!	#NULL!	#NULL!	#NULL!
937	0	0	1	0	2	-0.5	-1	1	1	0	1	2	57	#NULL!	2	5	5	29.6296	3	3	2	6	3.5	6	13.25	1	1	I start with one piece but then keep eating	drink tea	1	1	If I want an unhealthy snack because I start with one piece but then keep eating, then I will drink tea	#NULL!	#NULL!	#NULL!	#NULL!	#NULL!	#NULL!
938	0	0	1	0	2	-0.5	-1	1	2	1	1	2	47	5	4	2	5	31.7723	4	1	1	1	4.33333	7	13.25	1	1	someone offers me a snack	politely say "No thankyou!"	0	98	If I want an unhealthy snack because someone offers me a snack, then I will politely say "No thankyou!"	#NULL!	#NULL!	#NULL!	#NULL!	#NULL!	#NULL!
939	0	0	1	0	2	-0.5	-1	1	1	0	1	3	65	#NULL!	1	5	4	27.0416	3	3	2	4	3.41667	7	13	1	1	I have a craving	eat a piece of fruit	0	98	If I want an unhealthy snack because I have a craving, then I will eat a piece of fruit	#NULL!	#NULL!	#NULL!	#NULL!	#NULL!	#NULL!
940	0	0	1	0	2	-0.5	-1	1	2	0	1	4	27	#NULL!	2	4	5	29.0688	3	3	2	6	3.75	5.33333	13	1	1	I am bored	eat fresh vegetables and dip	0	98	If I want an unhealthy snack because I am bored, then I will eat fresh vegetables and dip	#NULL!	#NULL!	#NULL!	#NULL!	#NULL!	#NULL!
941	0	0	1	0	2	-0.5	-1	1	2	1	1	1	58	7	5	1	4	49.4819	4	3	2	6	5.16667	5.33333	12.75	1	2	I start with one piece but then keep eating	drink a large glass of water	0	98	If I want an unhealthy snack because I start with one piece but then keep eating, then I will drink a large glass of water	#NULL!	#NULL!	#NULL!	#NULL!	#NULL!	#NULL!
942	0	0	1	0	2	-0.5	-1	1	1	0	1	1	64	#NULL!	6	2	4	31.6374	4	3	2	5	5	4.33333	12.5	1	1	I start with one piece but then keep eating	eat a piece of fruit	0	98	If I want an unhealthy snack because I start with one piece but then keep eating, then I will eat a piece of fruit	#NULL!	#NULL!	#NULL!	#NULL!	#NULL!	#NULL!
943	0	0	1	0	2	-0.5	-1	1	1	1	1	4	59	12	6	1	4	28.0864	3	1	1	1	6.25	6	12.25	3	2	people around me are eating	drink a large glass of water	0	98	If I want an unhealthy snack because people around me are eating, then I will drink a large glass of water	6	3	6.16667	#NULL!	#NULL!	#NULL!
944	0	0	1	0	2	-0.5	-1	1	2	1	1	3	54	13	0	4	5	46.6134	4	3	2	4	3.83333	7	12	1	1	the snack is right in front of me	drink a large glass of water	0	98	If I want an unhealthy snack because the snack is right in front of me, then I will drink a large glass of water	#NULL!	#NULL!	#NULL!	#NULL!	#NULL!	#NULL!
945	0	0	1	0	2	-0.5	-1	1	1	0	1	3	62	#NULL!	5	0	5	27.7575	3	3	2	6	5.91667	4	11.75	3	1	someone offers me a snack	eat a piece of fruit	0	98	If I want an unhealthy snack because someone offers me a snack, then I will eat a piece of fruit	#NULL!	#NULL!	#NULL!	#NULL!	#NULL!	#NULL!
946	0	0	1	0	2	-0.5	-1	1	1	1	1	3	52	7	3	3	4	37.1823	4	2	1	3	4.66667	5	11.25	1	2	I am in front of a TV or computer	eat a smaller amount	1	1	If I want an unhealthy snack because I am in front of a TV or computer, then I will eat a smaller amount	#NULL!	#NULL!	#NULL!	#NULL!	#NULL!	#NULL!
947	0	0	1	0	2	-0.5	-1	1	1	1	1	4	56	0	6	1	3	35.4922	4	1	1	1	6.08333	6	11	3	3	I am busy or stressed	eat a piece of fruit	0	98	If I want an unhealthy snack because I am busy or stressed, then I will eat a piece of fruit	#NULL!	#NULL!	#NULL!	#NULL!	#NULL!	#NULL!
948	0	0	1	0	2	-0.5	-1	1	2	0	1	4	23	#NULL!	5	1	5	28.251	3	3	2	6	6.25	6.66667	10.75	1	1	someone offers me a snack	politely say "No thankyou!"	0	98	If I want an unhealthy snack because someone offers me a snack, then I will politely say "No thankyou!"	#NULL!	#NULL!	#NULL!	#NULL!	#NULL!	#NULL!
949	0	0	1	0	2	-0.5	-1	1	1	0	1	3	29	#NULL!	6	2	5	26.8274	3	3	2	5	6.66667	2	10.5	1	1	I am bored	eat a piece of fruit	0	98	If I want an unhealthy snack because I am bored, then I will eat a piece of fruit	#NULL!	#NULL!	#NULL!	#NULL!	#NULL!	#NULL!
950	0	0	1	0	2	-0.5	-1	1	1	0	1	3	29	#NULL!	6	2	4	31.3469	4	3	2	4	3.5	6.66667	10.25	1	1	I am bored	eat a piece of fruit	0	98	If I want an unhealthy snack because I am bored, then I will eat a piece of fruit	#NULL!	#NULL!	#NULL!	#NULL!	#NULL!	#NULL!
951	0	0	1	0	2	-0.5	-1	1	1	0	1	3	61	#NULL!	5	2	3	27.3797	3	2	1	2	4.91667	5	10	1	1	I have a craving	eat a piece of fruit	0	98	If I want an unhealthy snack because I have a craving, then I will eat a piece of fruit	#NULL!	#NULL!	#NULL!	#NULL!	#NULL!	#NULL!
952	0	0	1	0	2	-0.5	-1	1	1	1	1	4	61	6	2	4	5	32.1929	4	3	2	6	4.33333	5.66667	9.75	1	1	I am busy or stressed	eat a piece of fruit	0	98	If I want an unhealthy snack because I am busy or stressed, then I will eat a piece of fruit	#NULL!	#NULL!	#NULL!	#NULL!	#NULL!	#NULL!
953	0	0	1	0	2	-0.5	-1	1	2	1	1	4	47	22	5	1	5	18.1449	1	2	1	3	6.5	6	9.5	1	1	it is part of a celebration or special event	eat a piece of fruit	0	98	If I want an unhealthy snack because it is part of a celebration or special event, then I will eat a piece of fruit	#NULL!	#NULL!	#NULL!	#NULL!	#NULL!	#NULL!
954	0	0	1	0	2	-0.5	-1	1	2	0	1	2	51	#NULL!	3	4	4	26.9598	3	3	2	5	4	5.66667	9.25	1	1	I have a craving	drink a large glass of water	0	98	If I want an unhealthy snack because I have a craving, then I will drink a large glass of water	#NULL!	#NULL!	#NULL!	#NULL!	#NULL!	#NULL!
955	0	0	1	0	2	-0.5	-1	1	2	0	1	2	65	#NULL!	5	2	5	28.7347	3	3	2	4	4.41667	6	9	1	1	I am bored	eat a smaller amount	0	98	If I want an unhealthy snack because I am bored, then I will eat a smaller amount	#NULL!	#NULL!	#NULL!	#NULL!	#NULL!	#NULL!
956	0	0	1	0	2	-0.5	-1	1	2	1	1	2	56	5	4	4	4	36.9321	4	1	1	1	4.83333	6	8.75	1	1	I am in front of a TV or computer	eat a piece of fruit	0	98	If I want an unhealthy snack because I am in front of a TV or computer, then I will eat a piece of fruit	#NULL!	#NULL!	#NULL!	#NULL!	#NULL!	#NULL!
957	0	0	1	0	2	-0.5	-1	1	2	1	1	3	64	15	4	0	4	35.629	4	1	1	1	6.25	4	8.75	1	1	I start with one piece but then keep eating	eat a piece of fruit	0	98	If I want an unhealthy snack because I start with one piece but then keep eating, then I will eat a piece of fruit	#NULL!	#NULL!	#NULL!	#NULL!	#NULL!	#NULL!
958	0	0	1	0	2	-0.5	-1	1	1	0	1	1	36	#NULL!	3	5	3	29.5858	3	3	2	4	2.66667	6	8.5	1	1	I have a craving	do a chore or task	0	98	If I want an unhealthy snack because I have a craving, then I will do a chore or task	#NULL!	#NULL!	#NULL!	#NULL!	#NULL!	#NULL!
959	0	0	1	0	2	-0.5	-1	1	2	0	1	1	29	#NULL!	4	2	4	25.1559	3	3	2	4	5.16667	4	7.75	1	1	I start with one piece but then keep eating	go for a walk	0	98	If I want an unhealthy snack because I start with one piece but then keep eating, then I will go for a walk	#NULL!	#NULL!	#NULL!	#NULL!	#NULL!	#NULL!
960	0	0	1	0	2	-0.5	-1	1	1	1	1	2	42	0	7	2	4	41.1387	4	3	2	4	5.83333	7	7.75	1	1	I am sad	eat a piece of fruit	0	98	If I want an unhealthy snack because I am sad, then I will eat a piece of fruit	#NULL!	#NULL!	#NULL!	#NULL!	#NULL!	#NULL!
961	0	0	1	0	2	-0.5	-1	1	1	0	1	2	49	#NULL!	2	2	3	28.3447	3	2	1	3	4	4	7.25	3	3	I am in front of a TV or computer	eat a piece of fruit	0	98	If I want an unhealthy snack because I am in front of a TV or computer, then I will eat a piece of fruit	#NULL!	#NULL!	#NULL!	#NULL!	#NULL!	#NULL!
962	0	0	1	0	2	-0.5	-1	1	1	1	1	3	62	19	2	1	4	34.5271	4	2	1	3	6.41667	6	6.5	1	1	I am drinking tea or coffee	eat a piece of fruit	0	98	If I want an unhealthy snack because I am drinking tea or coffee, then I will eat a piece of fruit	#NULL!	#NULL!	#NULL!	#NULL!	#NULL!	#NULL!
963	0	0	1	0	2	-0.5	-1	1	2	0	1	3	63	#NULL!	4	1	3	31.139	4	1	1	1	6	6	6.25	1	4	I am drinking tea or coffee	eat a smaller amount	0	98	If I want an unhealthy snack because I am drinking tea or coffee, then I will eat a smaller amount	#NULL!	#NULL!	#NULL!	#NULL!	#NULL!	#NULL!
964	0	0	1	0	2	-0.5	-1	1	2	0	1	3	45	#NULL!	4	4	5	25.6312	3	3	2	5	4.33333	3.33333	6	1	1	I am in front of a TV or computer	drink a large glass of water	0	98	If I want an unhealthy snack because I am in front of a TV or computer, then I will drink a large glass of water	#NULL!	#NULL!	#NULL!	#NULL!	#NULL!	#NULL!
965	0	0	1	0	2	-0.5	-1	1	2	1	1	4	59	23	7	2	5	39.1434	4	3	2	6	6.16667	6.66667	6	3	1	I want to reward myself	eat a piece of fruit	0	98	If I want an unhealthy snack because I want to reward myself, then I will eat a piece of fruit	#NULL!	#NULL!	#NULL!	#NULL!	#NULL!	#NULL!
966	0	0	1	0	2	-0.5	-1	1	2	0	1	4	58	#NULL!	5	2	5	29.7339	3	3	2	6	4	6.33333	5.75	1	1	I am drinking alcohol	chat to someone for 5 minutes	0	98	If I want an unhealthy snack because I am drinking alcohol, then I will chat to someone for 5 minutes	#NULL!	#NULL!	#NULL!	#NULL!	#NULL!	#NULL!
967	0	0	1	0	2	-0.5	-1	1	1	0	2	3	46	#NULL!	5	5	4	26.2346	3	1	1	1	4.25	6	5.75	1	3	I am in front of a TV or computer	eat a piece of fruit	0	98	If I want an unhealthy snack because I am in front of a TV or computer, then I will eat a piece of fruit	#NULL!	#NULL!	#NULL!	#NULL!	#NULL!	#NULL!
968	0	0	1	0	2	-0.5	-1	1	1	0	1	4	57	#NULL!	1	6	4	26.0276	3	2	1	2	3.08333	5.66667	5.75	1	1	I am bored	eat fresh vegetables and dip	0	98	If I want an unhealthy snack because I am bored, then I will eat fresh vegetables and dip	#NULL!	#NULL!	#NULL!	#NULL!	#NULL!	#NULL!
969	0	0	1	0	2	-0.5	-1	1	2	1	1	1	55	1	2	6	5	31.1634	4	1	1	1	3	7	5.75	1	1	I am bored	eat a piece of fruit	1	0	If I want an unhealthy snack because I am bored, then I will eat a piece of fruit	#NULL!	#NULL!	#NULL!	#NULL!	#NULL!	#NULL!
970	0	0	1	0	2	-0.5	-1	1	1	1	1	2	64	6	4	3	4	21.3859	2	2	1	3	6	5	5.75	1	1	I start with one piece but then keep eating	drink a large glass of water	0	98	If I want an unhealthy snack because I start with one piece but then keep eating, then I will drink a large glass of water	#NULL!	#NULL!	#NULL!	#NULL!	#NULL!	#NULL!
971	0	0	1	0	2	-0.5	-1	1	2	0	1	1	61	#NULL!	1	1	5	33.1213	4	1	1	1	7	7	5.5	1	1	people around me are eating	eat a smaller amount	0	98	If I want an unhealthy snack because people around me are eating, then I will eat a smaller amount	#NULL!	#NULL!	#NULL!	#NULL!	#NULL!	#NULL!
972	0	0	1	0	2	-0.5	-1	1	2	0	1	2	42	#NULL!	0	7	5	61.2015	4	1	1	1	3	5	5.5	1	1	I am sad	go for a walk	0	98	If I want an unhealthy snack because I am sad, then I will go for a walk	#NULL!	#NULL!	#NULL!	#NULL!	#NULL!	#NULL!
973	0	0	1	0	2	-0.5	-1	1	2	1	1	3	53	1	2	4	5	40.0091	4	3	2	6	4.08333	4.66667	5.5	1	1	I am drinking alcohol	eat fresh vegetables and dip	0	98	If I want an unhealthy snack because I am drinking alcohol, then I will eat fresh vegetables and dip	#NULL!	#NULL!	#NULL!	#NULL!	#NULL!	#NULL!
974	0	0	1	0	2	-0.5	-1	1	2	0	1	3	62	#NULL!	5	2	4	29.0943	3	3	2	5	5.33333	7	5.25	1	1	I start with one piece but then keep eating	drink a large glass of water	0	98	If I want an unhealthy snack because I start with one piece but then keep eating, then I will drink a large glass of water	#NULL!	#NULL!	#NULL!	#NULL!	#NULL!	#NULL!
975	0	0	1	0	2	-0.5	-1	1	1	0	1	4	39	#NULL!	5	1	3	29.3878	3	3	2	6	4.41667	6.66667	5	1	1	it is part of a celebration or special event	eat a piece of fruit	0	98	If I want an unhealthy snack because it is part of a celebration or special event, then I will eat a piece of fruit	#NULL!	#NULL!	#NULL!	#NULL!	#NULL!	#NULL!
976	0	0	1	0	2	-0.5	-1	1	1	1	1	4	65	11	4	1	3	32.1929	4	1	1	1	5.33333	4.33333	4.75	1	1	the snack is right in front of me	drink a large glass of water	0	98	If I want an unhealthy snack because the snack is right in front of me, then I will drink a large glass of water	#NULL!	#NULL!	#NULL!	#NULL!	#NULL!	#NULL!
977	0	0	1	0	2	-0.5	-1	1	1	1	1	2	54	1	2	1	1	13.4431	1	2	1	3	3.41667	4.66667	4.5	1	3	I am bored	do a chore or task	0	98	If I want an unhealthy snack because I am bored, then I will do a chore or task	#NULL!	#NULL!	#NULL!	#NULL!	#NULL!	#NULL!
978	0	0	1	0	2	-0.5	-1	1	2	0	1	2	50	#NULL!	4	1	4	36.523	4	1	1	1	4	4	4	1	1	I am sad	go for a walk	1	1	If I want an unhealthy snack because I am sad, then I will go for a walk	#NULL!	#NULL!	#NULL!	#NULL!	#NULL!	#NULL!
979	0	0	1	0	2	-0.5	-1	1	2	1	1	3	65	8	5	2	3	24.6094	2	2	1	2	5.5	3	3.5	1	1	I have arrived home	eat a piece of fruit	0	98	If I want an unhealthy snack because I have arrived home, then I will eat a piece of fruit	#NULL!	#NULL!	#NULL!	#NULL!	#NULL!	#NULL!
980	0	0	1	0	2	-0.5	-1	1	1	1	1	2	51	4	1	5	4	45.8962	4	2	1	3	7	2	3.25	3	2	I am bored	eat fresh vegetables and dip	0	98	If I want an unhealthy snack because I am bored, then I will eat fresh vegetables and dip	#NULL!	#NULL!	#NULL!	#NULL!	#NULL!	#NULL!
981	0	0	1	0	2	-0.5	-1	1	2	1	1	2	64	1	7	1	5	33.4977	4	2	1	3	6.41667	4	2.75	1	2	I want to reward myself	drink a large glass of water	0	98	If I want an unhealthy snack because I want to reward myself, then I will drink a large glass of water	#NULL!	#NULL!	#NULL!	#NULL!	#NULL!	#NULL!
982	0	0	1	0	2	-0.5	-1	1	1	1	1	1	38	1	0	0	5	39.8991	4	3	2	5	5.33333	3.33333	2.25	1	1	I start with one piece but then keep eating	go for a walk	0	98	If I want an unhealthy snack because I start with one piece but then keep eating, then I will go for a walk	#NULL!	#NULL!	#NULL!	#NULL!	#NULL!	#NULL!
983	0	0	1	0	2	-0.5	-1	1	2	1	1	3	57	8	1	1	5	28.3737	3	3	2	4	7	6	2.25	1	1	the snack is right in front of me	eat a piece of fruit	0	98	If I want an unhealthy snack because the snack is right in front of me, then I will eat a piece of fruit	#NULL!	#NULL!	#NULL!	#NULL!	#NULL!	#NULL!
984	0	0	1	0	2	-0.5	-1	1	2	0	1	2	63	#NULL!	6	0	5	35.4367	4	3	2	4	6.33333	7	2	1	1	I am drinking tea or coffee	drink a large glass of water	0	98	If I want an unhealthy snack because I am drinking tea or coffee, then I will drink a large glass of water	#NULL!	#NULL!	#NULL!	#NULL!	#NULL!	#NULL!
985	0	0	1	0	2	-0.5	-1	1	1	1	1	2	60	9	6	1	3	27.1605	3	3	2	5	5.75	5	1.75	1	1	I am bored	eat a piece of fruit	0	98	If I want an unhealthy snack because I am bored, then I will eat a piece of fruit	#NULL!	#NULL!	#NULL!	#NULL!	#NULL!	#NULL!
986	0	0	1	0	2	-0.5	-1	1	1	1	1	4	60	21	6	1	4	23.1983	2	3	2	4	5.08333	4	1.75	1	1	I am drinking tea or coffee	eat fresh vegetables and dip	0	98	If I want an unhealthy snack because I am drinking tea or coffee, then I will eat fresh vegetables and dip	#NULL!	#NULL!	#NULL!	#NULL!	#NULL!	#NULL!
987	0	0	1	0	2	-0.5	-1	1	1	0	1	4	59	#NULL!	6	1	5	28.7317	3	3	2	6	6.08333	4	1.5	1	1	the snack is right in front of me	drink a large glass of water	0	98	If I want an unhealthy snack because the snack is right in front of me, then I will drink a large glass of water	#NULL!	#NULL!	#NULL!	#NULL!	#NULL!	#NULL!
988	0	0	1	0	2	-0.5	-1	1	1	1	1	3	57	3	3	1	4	26.8274	3	1	1	1	5.91667	6	1.5	1	2	I want to reward myself	eat a piece of fruit	0	98	If I want an unhealthy snack because I want to reward myself, then I will eat a piece of fruit	#NULL!	#NULL!	#NULL!	#NULL!	#NULL!	#NULL!
989	0	0	1	0	2	-0.5	-1	1	2	0	1	3	62	#NULL!	7	0	2	28.6689	3	1	1	1	6.25	4	0.5	3	1	I am in front of a TV or computer	eat a piece of fruit	0	98	If I want an unhealthy snack because I am in front of a TV or computer, then I will eat a piece of fruit	#NULL!	#NULL!	#NULL!	#NULL!	#NULL!	#NULL!
990	0	0	1	0	2	-0.5	-1	1	2	1	1	2	56	1	4	1	2	56.933	4	1	1	1	6.25	6	0.25	1	2	I am sad	eat a piece of fruit	0	98	If I want an unhealthy snack because I am sad, then I will eat a piece of fruit	#NULL!	#NULL!	#NULL!	#NULL!	#NULL!	#NULL!
991	0	0	1	1	2	-0.5	-1	2	2	0	1	2	33	#NULL!	1	7	3	47.2673	4	3	2	6	1.33333	5.33333	94	2	1				98	Not available to maintain privacy of participants (standard plan was free text).	1	6	1.83333	5.66667	5	92.5
992	0	0	1	1	2	-0.5	-1	2	2	0	1	2	36	#NULL!	4	2	4	41.3333	4	1	1	1	4.16667	7	68	2	1				98	Not available to maintain privacy of participants (standard plan was free text).	3	4	3.5	6	5	84
993	0	0	1	1	2	-0.5	-1	2	1	0	1	4	24	#NULL!	5	7	2	27.968	3	2	1	3	1.08333	7	30.5	2	2				98	Not available to maintain privacy of participants (standard plan was free text).	4	6	2.66667	7	5.5	79.5
994	0	0	1	1	2	-0.5	-1	2	1	0	1	3	63	#NULL!	2	5	5	40.1633	4	3	2	4	3.08333	4	43	3	1				98	Not available to maintain privacy of participants (standard plan was free text).	2	5	3.41667	4	4	79.25
995	0	0	1	1	2	-0.5	-1	2	2	0	1	4	38	#NULL!	1	4	4	36.5588	4	3	2	5	4.33333	5	50.5	2	1				98	Not available to maintain privacy of participants (standard plan was free text).	0	4	3.83333	4.33333	2.83333	71.25
996	0	0	1	1	2	-0.5	-1	2	2	0	1	3	41	#NULL!	1	4	4	27.5312	3	3	2	5	3	5	32.75	3	1				98	Not available to maintain privacy of participants (standard plan was free text).	1	5	2.16667	5	3	65.5
997	0	0	1	1	2	-0.5	-1	2	1	0	1	2	39	#NULL!	5	5	3	30.1162	4	2	1	2	3.16667	4	52.5	2	3				98	Not available to maintain privacy of participants (standard plan was free text).	4	5	3.41667	5	4	51
998	0	0	1	1	2	-0.5	-1	2	2	0	1	4	45	#NULL!	2	6	3	25.565	3	3	2	4	2.5	5	29.5	2	4				98	Not available to maintain privacy of participants (standard plan was free text).	2	6	2	5.66667	2.83333	51
999	0	0	1	1	2	-0.5	-1	2	2	0	1	1	57	#NULL!	0	7	3	35.0685	4	2	1	3	3.25	6	60.5	3	1				98	Not available to maintain privacy of participants (standard plan was free text).	0	6	2.33333	5.66667	2.33333	49.75
1000	0	0	1	1	2	-0.5	-1	2	1	1	1	4	37	6	6	5	4	22.5981	2	1	1	0	2.5	4.33333	16.25	2	3				98	Not available to maintain privacy of participants (standard plan was free text).	4	6	2.75	5.66667	5.33333	47.5
1001	0	0	1	1	2	-0.5	-1	2	2	0	1	4	24	#NULL!	3	4	4	26.0262	3	1	1	0	3.91667	4	49.75	2	2				98	Not available to maintain privacy of participants (standard plan was free text).	4	4	4.08333	3.66667	3.5	45.5
1002	0	0	1	1	2	-0.5	-1	2	1	0	1	3	63	#NULL!	5	4	3	28.4053	3	1	1	0	3.41667	5	108.75	3	4				98	Not available to maintain privacy of participants (standard plan was free text).	5	5	4.83333	4.33333	4.16667	45
1003	0	0	1	1	2	-0.5	-1	2	2	1	1	3	48	3	1	6	5	44.1034	4	3	2	5	3.16667	6.66667	57	2	1				98	Not available to maintain privacy of participants (standard plan was free text).	1	5	1.83333	6.33333	6.66667	44.75
1004	0	0	1	1	2	-0.5	-1	2	2	0	1	3	62	#NULL!	1	6	4	43.0089	4	3	2	4	4.25	5	32.5	2	1				98	Not available to maintain privacy of participants (standard plan was free text).	6	6	2.83333	6	4.33333	44.25
1005	0	0	1	1	2	-0.5	-1	2	1	0	1	4	46	#NULL!	3	7	5	37.3257	4	3	2	5	3.83333	6	40.5	2	1				98	Not available to maintain privacy of participants (standard plan was free text).	3	5	3.91667	5.66667	2	43.5
1006	0	0	1	1	2	-0.5	-1	2	2	0	1	4	48	#NULL!	3	7	5	28.3737	3	3	2	4	1.75	5	32	2	2				98	Not available to maintain privacy of participants (standard plan was free text).	7	7	1.91667	5.33333	4.66667	43.5
1007	0	0	1	1	2	-0.5	-1	2	2	0	1	4	45	#NULL!	4	5	5	53.9945	4	3	2	5	1.75	6.66667	37.25	2	1				98	Not available to maintain privacy of participants (standard plan was free text).	3	5	1.66667	6.66667	5.83333	41.75
1008	0	0	1	1	2	-0.5	-1	2	1	1	1	3	52	1	1	4	4	47.8927	4	2	1	3	2.91667	3.66667	51.75	2	2				98	Not available to maintain privacy of participants (standard plan was free text).	7	3	7	5	4.5	37.25
1009	0	0	1	1	2	-0.5	-1	2	1	0	1	1	44	#NULL!	1	5	3	25.0298	3	3	2	5	3.66667	3.33333	29.75	3	2				98	Not available to maintain privacy of participants (standard plan was free text).	1	5	3.41667	4	4	36.75
1010	0	0	1	1	2	-0.5	-1	2	1	0	1	4	56	#NULL!	6	2	4	30.5568	4	3	2	5	4	5	53	2	2				98	Not available to maintain privacy of participants (standard plan was free text).	6	4	2.41667	6.66667	5.16667	36
1011	0	0	1	1	2	-0.5	-1	2	2	0	1	2	61	#NULL!	4	3	4	29.3199	3	2	1	2	5.91667	6	37	3	1				98	Not available to maintain privacy of participants (standard plan was free text).	3	5	3.91667	6	5	33.5
1012	0	0	1	1	2	-0.5	-1	2	2	0	1	2	41	#NULL!	1	5	5	27.8852	3	3	2	6	2.16667	7	17	2	3				98	Not available to maintain privacy of participants (standard plan was free text).	1	7	1.58333	6.66667	3.33333	32.5
1013	0	0	1	1	2	-0.5	-1	2	2	0	1	3	43	#NULL!	3	5	4	29.3848	3	3	2	4	3.16667	4.33333	27	2	2				98	Not available to maintain privacy of participants (standard plan was free text).	3	4	3.08333	5	4.5	32
1014	0	0	1	1	2	-0.5	-1	2	2	1	1	4	56	4	3	4	5	32.2708	4	3	2	5	2.33333	7	16.75	2	1				98	Not available to maintain privacy of participants (standard plan was free text).	2	6	2.33333	7	2.16667	31.75
1015	0	0	1	1	2	-0.5	-1	2	2	0	1	1	57	#NULL!	1	1	1	38.0196	4	1	1	1	4.66667	2	0.25	2	4				98	Not available to maintain privacy of participants (standard plan was free text).	1	1	6.08333	2	4.5	31
1016	0	0	1	1	2	-0.5	-1	2	2	0	1	3	40	#NULL!	1	6	4	41.0302	4	3	2	5	3.41667	4.66667	58.5	2	1				98	Not available to maintain privacy of participants (standard plan was free text).	2	6	2.33333	5	5	30.75
1017	0	0	1	1	2	-0.5	-1	2	2	1	1	1	24	1	3	3	5	58.5938	4	2	1	2	4	4	8.75	2	3				98	Not available to maintain privacy of participants (standard plan was free text).	1	7	3.75	6	4	29.5
1018	0	0	1	1	2	-0.5	-1	2	1	0	1	3	55	#NULL!	3	4	4	34.6861	4	1	1	1	4.25	4	23.75	3	3				98	Not available to maintain privacy of participants (standard plan was free text).	3	3	4	4	4	28.75
1019	0	0	1	1	2	-0.5	-1	2	2	0	1	3	59	#NULL!	4	5	5	33.0579	4	3	2	6	3.25	7	47.5	2	1				98	Not available to maintain privacy of participants (standard plan was free text).	5	2	4	5.66667	2.66667	28
1020	0	0	1	1	2	-0.5	-1	2	2	0	1	1	37	#NULL!	3	4	4	48.4429	4	2	1	2	4	4	18	3	3				98	Not available to maintain privacy of participants (standard plan was free text).	1	6	2.91667	6.33333	1	26.5
1021	0	0	1	1	2	-0.5	-1	2	2	0	1	3	40	#NULL!	3	3	5	29.1363	3	2	1	2	5.16667	4	21.75	3	3				98	Not available to maintain privacy of participants (standard plan was free text).	2	5	5.58333	4	3.5	26
1022	0	0	1	1	2	-0.5	-1	2	2	0	1	4	34	#NULL!	6	1	2	41.5935	4	3	2	6	5.16667	6.66667	6	2	2				98	Not available to maintain privacy of participants (standard plan was free text).	4	3	4.75	6	4.83333	26
1023	0	0	1	1	2	-0.5	-1	2	2	0	1	2	37	#NULL!	6	6	4	38.8889	4	1	1	0	3.83333	6	74	2	1				98	Not available to maintain privacy of participants (standard plan was free text).	2	6	3.58333	4.66667	6.16667	25.5
1024	0	0	1	1	2	-0.5	-1	2	1	0	1	2	62	#NULL!	1	7	4	28.7347	3	3	2	4	2.16667	5.66667	17.25	2	1				98	Not available to maintain privacy of participants (standard plan was free text).	4	6	3.83333	5	3.83333	25.25
1025	0	0	1	1	2	-0.5	-1	2	1	0	1	3	33	#NULL!	5	5	5	27.7778	3	1	1	1	3.91667	4.33333	10.5	2	3				98	Not available to maintain privacy of participants (standard plan was free text).	4	5	4.33333	4	4.33333	24.25
1026	0	0	1	1	2	-0.5	-1	2	1	1	1	3	56	3	7	2	4	41.3597	4	1	1	1	4.5	6	38.25	2	1				98	Not available to maintain privacy of participants (standard plan was free text).	6	1	6.16667	3	3.5	23.25
1027	0	0	1	1	2	-0.5	-1	2	2	1	1	4	45	2	4	5	5	40.3543	4	3	2	6	3.5	7	6	2	2				98	Not available to maintain privacy of participants (standard plan was free text).	6	7	3.5	6.33333	3.83333	22.25
1028	0	0	1	1	2	-0.5	-1	2	1	0	1	2	28	#NULL!	4	5	3	30.8642	4	3	2	6	3.08333	5.33333	24.25	2	2				98	Not available to maintain privacy of participants (standard plan was free text).	5	6	3	4.66667	4.83333	21
1029	0	0	1	1	2	-0.5	-1	2	2	0	1	3	45	#NULL!	6	3	2	41.6233	4	2	1	2	4.5	5	21	3	2				98	Not available to maintain privacy of participants (standard plan was free text).	6	3	4.25	5	4.66667	20.5
1030	0	0	1	1	2	-0.5	-1	2	2	0	1	2	36	#NULL!	5	5	4	29.7442	3	3	2	6	4	7	7.5	3	3				98	Not available to maintain privacy of participants (standard plan was free text).	4	4	4	4	4	20
1031	0	0	1	1	2	-0.5	-1	2	1	1	1	4	56	13	5	2	5	21.1327	2	3	2	5	6.25	4.33333	19.25	2	1				98	Not available to maintain privacy of participants (standard plan was free text).	5	2	5.66667	6.33333	6	19.25
1032	0	0	1	1	2	-0.5	-1	2	1	0	1	4	63	#NULL!	6	2	4	26.2917	3	3	2	6	5.25	6	17.5	2	1				98	Not available to maintain privacy of participants (standard plan was free text).	6	2	4.66667	6	5.33333	18
1033	0	0	1	1	2	-0.5	-1	2	2	0	1	4	57	#NULL!	5	2	5	25.2826	3	3	2	6	5.08333	4	19.25	2	1				98	Not available to maintain privacy of participants (standard plan was free text).	6	3	5.66667	4	5.83333	17.75
1034	0	0	1	1	2	-0.5	-1	2	2	0	1	2	38	#NULL!	3	6	3	32.872	4	1	1	1	3.41667	5.33333	14.5	3	3				98	Not available to maintain privacy of participants (standard plan was free text).	2	5	3.08333	4	2	17.75
1035	0	0	1	1	2	-0.5	-1	2	2	0	1	2	65	#NULL!	6	3	4	27.5482	3	2	1	3	4.75	4.66667	25.75	3	1				98	Not available to maintain privacy of participants (standard plan was free text).	4	2	4.08333	5	5	17.5
1036	0	0	1	1	2	-0.5	-1	2	2	0	1	2	61	#NULL!	2	5	4	41.1184	4	3	2	6	2.91667	7	39.5	3	1				98	Not available to maintain privacy of participants (standard plan was free text).	5	3	3.5	7	6.66667	17
1037	0	0	1	1	2	-0.5	-1	2	2	0	1	3	41	#NULL!	5	5	3	37.6378	4	1	1	0	2	4	93	3	3				98	Not available to maintain privacy of participants (standard plan was free text).	4	3	3.75	4	4	16.5
1038	0	0	1	1	2	-0.5	-1	2	2	1	1	3	51	0	4	3	5	42.3241	4	3	2	5	1.58333	7	8.75	2	1				98	Not available to maintain privacy of participants (standard plan was free text).	2	4	2.16667	6	5.5	15
1039	0	0	1	1	2	-0.5	-1	2	2	0	1	3	33	#NULL!	0	1	4	32.6531	4	3	2	6	4.66667	5.66667	13.5	2	1				98	Not available to maintain privacy of participants (standard plan was free text).	2	3	4.08333	5	4	14.75
1040	0	0	1	1	2	-0.5	-1	2	2	1	1	3	38	3	4	5	5	36.0021	4	2	1	3	2.83333	6	24	2	4				98	Not available to maintain privacy of participants (standard plan was free text).	5	4	3	7	4.83333	14.25
1041	0	0	1	1	2	-0.5	-1	2	1	0	1	4	37	#NULL!	3	4	1	25.2363	3	2	1	2	4	4.33333	38	3	3				98	Not available to maintain privacy of participants (standard plan was free text).	4	3	4	4	4	14
1042	0	0	1	1	2	-0.5	-1	2	1	0	1	4	57	#NULL!	5	5	3	37.037	4	1	1	1	4.66667	4	11.75	3	2				98	Not available to maintain privacy of participants (standard plan was free text).	6	1	6	6	5.83333	14
1043	0	0	1	1	2	-0.5	-1	2	2	0	1	4	48	#NULL!	5	2	5	30.7394	4	3	2	5	5.83333	5	7.75	2	1				98	Not available to maintain privacy of participants (standard plan was free text).	5	3	4.83333	6	6	13.75
1044	0	0	1	1	2	-0.5	-1	2	1	1	1	2	63	10	5	2	4	34.7807	4	3	2	4	4.33333	4	14.5	2	1				98	Not available to maintain privacy of participants (standard plan was free text).	5	2	5.33333	3.33333	4.83333	13.5
1045	0	0	1	1	2	-0.5	-1	2	2	0	1	2	49	#NULL!	5	6	3	33.6593	4	1	1	1	3.16667	4.66667	16.75	2	3				98	Not available to maintain privacy of participants (standard plan was free text).	6	5	3	4.66667	4.5	13.25
1046	0	0	1	1	2	-0.5	-1	2	2	0	1	1	59	#NULL!	1	6	5	25.6369	3	2	1	2	3.08333	6	22.5	2	5				98	Not available to maintain privacy of participants (standard plan was free text).	2	4	3.25	5.66667	4.33333	13
1047	0	0	1	1	2	-0.5	-1	2	2	0	1	3	58	#NULL!	3	7	4	30.4688	4	3	2	6	2.75	7	54.25	2	1				98	Not available to maintain privacy of participants (standard plan was free text).	6	3	3.5	6	5.83333	12.75
1048	0	0	1	1	2	-0.5	-1	2	1	0	1	3	60	#NULL!	6	1	4	30.6793	4	3	2	6	5.91667	5	32	2	1				98	Not available to maintain privacy of participants (standard plan was free text).	7	0	6.16667	4	4.33333	12.75
1049	0	0	1	1	2	-0.5	-1	2	2	0	1	1	51	#NULL!	2	6	3	51.6805	4	3	2	5	2.5	6	27.5	3	1				98	Not available to maintain privacy of participants (standard plan was free text).	2	5	3.25	6	4.5	12.5
1050	0	0	1	1	2	-0.5	-1	2	1	1	1	2	61	7	4	3	4	37.037	4	2	1	2	4.16667	5.33333	14	3	3				98	Not available to maintain privacy of participants (standard plan was free text).	3	5	4.5	5.66667	5.66667	12
1051	0	0	1	1	2	-0.5	-1	2	2	0	1	3	22	#NULL!	0	6	3	35.1562	4	3	2	6	1.91667	6	18.25	2	2				98	Not available to maintain privacy of participants (standard plan was free text).	3	5	2.83333	6	1.83333	11.75
1052	0	0	1	1	2	-0.5	-1	2	2	0	1	3	46	#NULL!	6	2	4	25.7117	3	2	1	2	4.33333	6	8	3	3				98	Not available to maintain privacy of participants (standard plan was free text).	6	1	6.16667	6	6	11
1053	0	0	1	1	2	-0.5	-1	2	2	1	1	4	63	13	6	1	4	36.1604	4	3	2	5	5.75	6	7.25	2	1				98	Not available to maintain privacy of participants (standard plan was free text).	6	2	6	7	6.16667	11
1054	0	0	1	1	2	-0.5	-1	2	2	0	1	4	61	#NULL!	5	5	5	27.7778	3	3	2	4	3.75	7	13.75	2	4				98	Not available to maintain privacy of participants (standard plan was free text).	1	1	4.16667	6	5.5	10.25
1055	0	0	1	1	2	-0.5	-1	2	1	0	1	3	58	#NULL!	0	0	4	28.3039	3	2	1	3	6.5	1	9.25	2	1				98	Not available to maintain privacy of participants (standard plan was free text).	0	0	7	1	1	10
1056	0	0	1	1	2	-0.5	-1	2	1	0	1	2	29	#NULL!	4	3	1	30.478	4	1	1	1	2.66667	3.66667	38.5	3	1				98	Not available to maintain privacy of participants (standard plan was free text).	4	2	3.25	5	5.5	9.5
1057	0	0	1	1	2	-0.5	-1	2	1	1	1	4	62	11	5	2	4	28.3823	3	3	2	6	4.58333	4	21.75	2	1				98	Not available to maintain privacy of participants (standard plan was free text).	5	4	5.08333	3	4.5	9.5
1058	0	0	1	1	2	-0.5	-1	2	1	1	1	2	61	7	0	0	3	33.2129	4	2	1	2	4	3.33333	30.75	3	5				98	Not available to maintain privacy of participants (standard plan was free text).	0	0	6	2	4	9.25
1059	0	0	1	1	2	-0.5	-1	2	2	0	1	2	63	#NULL!	5	4	4	25.5367	3	2	1	2	3.66667	5	13.75	2	1				98	Not available to maintain privacy of participants (standard plan was free text).	4	5	3.58333	5	6	9.25
1060	0	0	1	1	2	-0.5	-1	2	1	1	1	4	53	9	7	0	5	38.5802	4	3	2	5	7	7	1.25	2	1				98	Not available to maintain privacy of participants (standard plan was free text).	6	1	7	7	7	9.25
1061	0	0	1	1	2	-0.5	-1	2	2	0	1	1	37	#NULL!	5	3	5	25.1096	3	1	1	1	5.91667	5	18.5	2	3				98	Not available to maintain privacy of participants (standard plan was free text).	6	6	3.5	5	4.5	9
1062	0	0	1	1	2	-0.5	-1	2	2	0	1	2	62	#NULL!	5	3	5	26.2222	3	3	2	5	6	6.66667	12.25	2	1				98	Not available to maintain privacy of participants (standard plan was free text).	5	2	6	7	6.66667	9
1063	0	0	1	1	2	-0.5	-1	2	1	1	1	4	48	13	5	4	5	29.117	3	3	2	4	3.41667	4	10.75	3	2				98	Not available to maintain privacy of participants (standard plan was free text).	2	6	4.5	3.33333	3	9
1064	0	0	1	1	2	-0.5	-1	2	1	1	2	2	65	17	7	0	4	26.0617	3	2	1	3	6.5	6.66667	10.25	2	1				98	Not available to maintain privacy of participants (standard plan was free text).	6	0	6.75	6.66667	6.16667	8.75
1065	0	0	1	1	2	-0.5	-1	2	2	0	1	2	33	#NULL!	2	0	4	29.0698	3	1	1	0	6.41667	4	2	2	1				98	Not available to maintain privacy of participants (standard plan was free text).	0	1	7	4	1	8.75
1066	0	0	1	1	2	-0.5	-1	2	2	0	1	3	61	#NULL!	4	7	5	32.8933	4	1	1	1	4	7	4.5	2	3				98	Not available to maintain privacy of participants (standard plan was free text).	3	4	2.83333	7	6.16667	8.25
1067	0	0	1	1	2	-0.5	-1	2	1	1	1	1	56	1	3	1	3	32.6531	4	1	1	0	5.91667	6	10	3	3				98	Not available to maintain privacy of participants (standard plan was free text).	4	1	5	5	4	8
1068	0	0	1	1	2	-0.5	-1	2	2	0	1	3	39	#NULL!	5	2	5	26.0933	3	3	2	5	6.08333	6	4.5	2	1				98	Not available to maintain privacy of participants (standard plan was free text).	7	2	5.75	6	6	8
1069	0	0	1	1	2	-0.5	-1	2	1	0	1	2	55	#NULL!	4	4	3	30.0232	4	3	2	6	4.41667	4	12.75	3	2				98	Not available to maintain privacy of participants (standard plan was free text).	5	1	4.91667	4	4	7.5
1070	0	0	1	1	2	-0.5	-1	2	1	0	1	3	33	#NULL!	1	3	5	34.3396	4	2	1	3	3.91667	6	6.75	3	1				98	Not available to maintain privacy of participants (standard plan was free text).	1	3	3.58333	6	4	7.5
1071	0	0	1	1	2	-0.5	-1	2	1	0	1	3	55	#NULL!	1	1	5	26.2773	3	3	2	4	4.66667	4	8.25	2	1				98	Not available to maintain privacy of participants (standard plan was free text).	4	4	4.25	4	4.66667	7.25
1072	0	0	1	1	2	-0.5	-1	2	1	1	1	3	55	9	3	1	5	34.2561	4	3	2	6	6	7	5.75	2	2				98	Not available to maintain privacy of participants (standard plan was free text).	6	3	5.08333	4	5.33333	7.25
1073	0	0	1	1	2	-0.5	-1	2	1	1	1	2	56	2	3	5	5	31.4815	4	2	1	2	3	6.33333	21	2	1				98	Not available to maintain privacy of participants (standard plan was free text).	5	1	5.33333	4	3.33333	7
1074	0	0	1	1	2	-0.5	-1	2	1	1	1	4	65	6	1	0	4	25.7725	3	2	1	2	6.16667	2	2.75	2	3				98	Not available to maintain privacy of participants (standard plan was free text).	6	1	7	1	5.5	7
1075	0	0	1	1	2	-0.5	-1	2	2	0	1	3	28	#NULL!	4	7	5	36.4366	4	3	2	6	3.83333	1	14.5	2	1				98	Not available to maintain privacy of participants (standard plan was free text).	6	6	4.16667	6	5.16667	6.75
1076	0	0	1	1	2	-0.5	-1	2	2	0	1	3	53	#NULL!	5	3	1	25.9516	3	2	1	2	3.5	6	4.75	3	1				98	Not available to maintain privacy of participants (standard plan was free text).	5	3	3.5	6.66667	6	6.75
1077	0	0	1	1	2	-0.5	-1	2	1	0	1	3	38	#NULL!	0	7	5	33.1398	4	3	2	6	2.83333	4	15.75	2	1				98	Not available to maintain privacy of participants (standard plan was free text).	0	1	2.83333	4.33333	3.66667	6.5
1078	0	0	1	1	2	-0.5	-1	2	2	0	1	3	42	#NULL!	2	6	5	29.9688	3	3	2	6	2.83333	6	6.5	2	1				98	Not available to maintain privacy of participants (standard plan was free text).	2	6	2.91667	6.33333	6	6.5
1079	0	0	1	1	2	-0.5	-1	2	2	1	1	1	54	7	5	4	5	26.3146	3	2	1	2	4.25	4	3.25	2	2				98	Not available to maintain privacy of participants (standard plan was free text).	6	4	5	6	6	6.5
1080	0	0	1	1	2	-0.5	-1	2	2	0	1	4	52	#NULL!	5	3	4	28.1943	3	3	2	5	4.66667	6.33333	10.5	2	1				98	Not available to maintain privacy of participants (standard plan was free text).	7	4	4.58333	7	6	6
1081	0	0	1	1	2	-0.5	-1	2	2	0	1	2	36	#NULL!	2	5	5	30.0433	4	3	2	6	4.83333	6	9.5	2	2				98	Not available to maintain privacy of participants (standard plan was free text).	4	3	3.08333	5	6	6
1082	0	0	1	1	2	-0.5	-1	2	1	1	1	2	47	2	5	2	5	37.874	4	2	1	2	3	7	4.5	2	2				98	Not available to maintain privacy of participants (standard plan was free text).	1	7	2.25	7	4.83333	6
1083	0	0	1	1	2	-0.5	-1	2	2	0	1	2	19	#NULL!	0	1	4	27.5482	3	3	2	4	4.58333	4.33333	6.75	2	2				98	Not available to maintain privacy of participants (standard plan was free text).	2	0	4.83333	5	2.5	5.75
1084	0	0	1	1	2	-0.5	-1	2	1	0	1	4	45	#NULL!	2	5	5	29.0612	3	3	2	5	3.16667	4	16	2	1				98	Not available to maintain privacy of participants (standard plan was free text).	6	1	4.33333	6	4.66667	5.25
1085	0	0	1	1	2	-0.5	-1	2	2	0	1	4	62	#NULL!	4	2	5	29.6158	3	3	2	6	4.25	6.33333	12.5	2	2				98	Not available to maintain privacy of participants (standard plan was free text).	6	0	6.5	4	5.33333	5
1086	0	0	1	1	2	-0.5	-1	2	2	0	1	4	52	#NULL!	4	3	5	28.7319	3	3	2	5	5.58333	7	5.25	2	2				98	Not available to maintain privacy of participants (standard plan was free text).	5	3	5.25	5.66667	5.66667	4.75
1087	0	0	1	1	2	-0.5	-1	2	1	0	1	3	65	#NULL!	6	1	5	26.8809	3	2	1	3	5.5	3.66667	5.75	2	3				98	Not available to maintain privacy of participants (standard plan was free text).	6	2	5.5	4.66667	5.83333	4.5
1088	0	0	1	1	2	-0.5	-1	2	2	0	1	2	45	#NULL!	5	1	5	34.626	4	2	1	3	5.75	7	3.75	2	1				98	Not available to maintain privacy of participants (standard plan was free text).	5	1	5	5	5	4.5
1089	0	0	1	1	2	-0.5	-1	2	2	0	1	1	61	#NULL!	3	2	5	29.0174	3	3	2	5	6.5	7	2	2	1				98	Not available to maintain privacy of participants (standard plan was free text).	1	1	6.08333	5	4.83333	4.5
1090	0	0	1	1	2	-0.5	-1	2	2	0	1	3	63	#NULL!	6	4	5	27.0993	3	1	1	1	6	7	9.5	2	1				98	Not available to maintain privacy of participants (standard plan was free text).	6	2	6.58333	6	6	4.25
1091	0	0	1	1	2	-0.5	-1	2	1	1	1	3	42	11	4	1	4	28.7319	3	3	2	6	6.25	5.33333	1.75	2	1				98	Not available to maintain privacy of participants (standard plan was free text).	5	2	6.08333	6.66667	6.33333	4.25
1092	0	0	1	1	2	-0.5	-1	2	2	0	1	3	60	#NULL!	5	1	2	30.1205	4	2	1	2	5	7	3.25	2	1				98	Not available to maintain privacy of participants (standard plan was free text).	6	2	4.25	4.33333	4	4
1093	0	0	1	1	2	-0.5	-1	2	1	0	1	4	54	#NULL!	4	1	2	30.6425	4	2	1	3	4.33333	5	3	3	4				98	Not available to maintain privacy of participants (standard plan was free text).	4	2	4.66667	5	4	4
1094	0	0	1	1	2	-0.5	-1	2	1	0	1	3	50	#NULL!	7	2	5	25.9259	3	3	2	6	4.83333	7	0.75	2	1				98	Not available to maintain privacy of participants (standard plan was free text).	5	2	5.16667	7	5	4
1095	0	0	1	1	2	-0.5	-1	2	2	0	1	2	55	#NULL!	4	4	5	28.125	3	3	2	6	3.75	4.33333	5.75	2	1				98	Not available to maintain privacy of participants (standard plan was free text).	5	5	3.83333	4.66667	5.66667	3.75
1096	0	0	1	1	2	-0.5	-1	2	2	0	1	3	56	#NULL!	4	1	5	38.3906	4	3	2	4	5.83333	6.33333	1.75	2	1				98	Not available to maintain privacy of participants (standard plan was free text).	5	2	3.83333	6	4	3.75
1097	0	0	1	1	2	-0.5	-1	2	2	1	1	4	64	1	2	5	5	31.2452	4	3	2	6	3.91667	6.66667	9.25	2	1				98	Not available to maintain privacy of participants (standard plan was free text).	6	2	5.58333	7	5.33333	3.5
1098	0	0	1	1	2	-0.5	-1	2	1	0	1	2	55	#NULL!	7	0	4	29.3878	3	3	2	5	6.5	7	7	2	1				98	Not available to maintain privacy of participants (standard plan was free text).	7	2	6.58333	7	7	3.5
1099	0	0	1	1	2	-0.5	-1	2	1	0	1	3	62	#NULL!	7	1	4	28.3951	3	3	2	4	6.58333	4	52.5	3	3				98	Not available to maintain privacy of participants (standard plan was free text).	7	1	6	2	3	3
1100	0	0	1	1	2	-0.5	-1	2	1	0	1	4	54	#NULL!	6	1	4	25.3086	3	2	1	3	6	4	8	3	1				98	Not available to maintain privacy of participants (standard plan was free text).	7	1	6	4	4	2.75
1101	0	0	1	1	2	-0.5	-1	2	2	0	1	4	47	#NULL!	6	7	4	34.1542	4	3	2	4	2.5	6.66667	20.75	2	1				98	Not available to maintain privacy of participants (standard plan was free text).	3	4	3.25	7	5	2.5
1102	0	0	1	1	2	-0.5	-1	2	2	0	1	2	34	#NULL!	7	0	5	30.7394	4	3	2	4	6.33333	7	0.75	2	1				98	Not available to maintain privacy of participants (standard plan was free text).	6	1	5.08333	5	5.66667	2
1103	0	0	1	1	2	-0.5	-1	2	2	0	1	2	46	#NULL!	5	1	4	25.4694	3	3	2	5	6.58333	7	4.5	2	2				98	Not available to maintain privacy of participants (standard plan was free text).	7	0	5.75	7	7	1.75
1104	0	0	1	1	2	-0.5	-1	2	1	0	1	3	54	#NULL!	6	2	4	30.1592	4	2	1	2	5.83333	6.66667	9.5	2	1				98	Not available to maintain privacy of participants (standard plan was free text).	7	3	3.58333	6	4.66667	1.5
1105	0	0	1	1	2	-0.5	-1	2	2	0	1	2	55	#NULL!	7	1	5	26.7229	3	3	2	6	7	4	1.5	2	1				98	Not available to maintain privacy of participants (standard plan was free text).	7	1	6.25	5.33333	5.66667	1.25
1106	0	0	1	1	2	-0.5	-1	2	2	0	1	3	58	#NULL!	7	1	5	30.4218	4	3	2	4	6	6	0.75	3	1				98	Not available to maintain privacy of participants (standard plan was free text).	7	1	5.91667	6.33333	5.33333	1.25
1107	0	0	1	1	2	-0.5	-1	2	2	0	1	3	47	#NULL!	5	5	5	25.8478	3	1	1	1	3.83333	7	16.25	2	1				98	Not available to maintain privacy of participants (standard plan was free text).	6	3	5	6	6	1
1108	0	0	1	1	2	-0.5	-1	2	2	1	1	4	64	1	7	2	5	32.4557	4	2	1	3	5.83333	5.66667	3.5	2	1				98	Not available to maintain privacy of participants (standard plan was free text).	6	1	5.25	6	5.5	1
1109	0	0	1	1	2	-0.5	-1	2	1	0	1	1	63	#NULL!	5	1	5	35.0621	4	1	1	1	6.5	6	1.75	2	1				98	Not available to maintain privacy of participants (standard plan was free text).	6	1	6.91667	6.66667	6.66667	1
1110	0	0	1	1	2	-0.5	-1	2	2	0	1	3	54	#NULL!	7	0	4	30.9333	4	3	2	6	4.66667	7	1	2	1				98	Not available to maintain privacy of participants (standard plan was free text).	6	1	3.5	7	6.66667	1
1111	0	0	1	1	2	-0.5	-1	2	2	0	1	4	48	#NULL!	5	1	3	29.0943	3	2	1	3	6.16667	7	0.5	2	1				98	Not available to maintain privacy of participants (standard plan was free text).	3	1	4.75	6	5.66667	1
1112	0	0	1	1	2	-0.5	-1	2	2	1	1	3	62	1	4	1	4	31.2452	4	2	1	3	6	6	25.75	3	1				98	Not available to maintain privacy of participants (standard plan was free text).	7	0	5.66667	6.66667	6	0.5
1113	0	0	1	1	2	-0.5	-1	2	2	0	1	4	44	#NULL!	6	1	5	26.3465	3	3	2	4	6.16667	5	0.5	2	1				98	Not available to maintain privacy of participants (standard plan was free text).	7	0	6	2	6	0.5
1114	0	0	1	1	2	-0.5	-1	2	1	0	1	4	49	#NULL!	4	0	3	26.2966	3	1	1	1	4	4	0	3	1				98	Not available to maintain privacy of participants (standard plan was free text).	7	0	4	4	4	0
1115	0	0	1	0	2	-0.5	-1	2	2	0	1	3	56	#NULL!	2	7	5	47.2291	4	3	2	5	2.33333	6.33333	112.25	2	1				98	Not available to maintain privacy of participants (standard plan was free text).	#NULL!	#NULL!	#NULL!	#NULL!	#NULL!	#NULL!
1116	0	0	1	0	2	-0.5	-1	2	2	0	1	4	48	#NULL!	6	1	5	28.3737	3	3	2	4	6	4	101	2	1				98	Not available to maintain privacy of participants (standard plan was free text).	#NULL!	#NULL!	#NULL!	#NULL!	#NULL!	#NULL!
1117	0	0	1	0	2	-0.5	-1	2	2	0	1	4	26	#NULL!	2	5	2	25.3906	3	2	1	2	2.41667	7	82.5	2	1				98	Not available to maintain privacy of participants (standard plan was free text).	#NULL!	#NULL!	#NULL!	#NULL!	#NULL!	#NULL!
1118	0	0	1	0	2	-0.5	-1	2	2	0	1	2	34	#NULL!	3	6	5	36.3322	4	3	2	6	2.66667	6.33333	68.5	2	1				98	Not available to maintain privacy of participants (standard plan was free text).	#NULL!	#NULL!	#NULL!	#NULL!	#NULL!	#NULL!
1119	0	0	1	0	2	-0.5	-1	2	2	0	1	4	40	#NULL!	2	6	4	29.0657	3	3	2	4	4.08333	4.33333	61.5	3	1				98	Not available to maintain privacy of participants (standard plan was free text).	#NULL!	#NULL!	#NULL!	#NULL!	#NULL!	#NULL!
1120	0	0	1	0	2	-0.5	-1	2	1	0	1	2	18	#NULL!	5	2	3	26.8787	3	3	2	4	4.33333	3.33333	51	3	3				98	Not available to maintain privacy of participants (standard plan was free text).	#NULL!	#NULL!	#NULL!	#NULL!	#NULL!	#NULL!
1121	0	0	1	0	2	-0.5	-1	2	1	0	1	1	39	#NULL!	4	5	3	29.3848	3	1	1	1	3.41667	4	51	3	3				98	Not available to maintain privacy of participants (standard plan was free text).	#NULL!	#NULL!	#NULL!	#NULL!	#NULL!	#NULL!
1122	0	0	1	0	2	-0.5	-1	2	2	1	1	1	62	13	4	5	4	58.5559	4	1	1	1	3.66667	5	50.75	2	1				98	Not available to maintain privacy of participants (standard plan was free text).	#NULL!	#NULL!	#NULL!	#NULL!	#NULL!	#NULL!
1123	0	0	1	0	2	-0.5	-1	2	1	1	1	4	55	17	6	5	4	25.3086	3	1	1	1	5.58333	5	48	2	3				98	Not available to maintain privacy of participants (standard plan was free text).	#NULL!	#NULL!	#NULL!	#NULL!	#NULL!	#NULL!
1124	0	0	1	0	2	-0.5	-1	2	2	1	1	2	54	19	6	3	4	29.3848	3	2	1	3	4.08333	6.66667	45.75	2	1				98	Not available to maintain privacy of participants (standard plan was free text).	#NULL!	#NULL!	#NULL!	#NULL!	#NULL!	#NULL!
1125	0	0	1	0	2	-0.5	-1	2	2	0	1	4	65	#NULL!	3	5	5	45.1654	4	3	2	6	2.25	6.66667	44.5	2	1				98	Not available to maintain privacy of participants (standard plan was free text).	#NULL!	#NULL!	#NULL!	#NULL!	#NULL!	#NULL!
1126	0	0	1	0	2	-0.5	-1	2	1	1	1	4	28	8	2	4	2	31.6443	4	1	1	0	4.83333	1	41.25	2	5				98	Not available to maintain privacy of participants (standard plan was free text).	#NULL!	#NULL!	#NULL!	#NULL!	#NULL!	#NULL!
1127	0	0	1	0	2	-0.5	-1	2	2	1	1	2	55	1	5	1	5	33.8741	4	3	2	5	6	3.66667	37.25	2	1				98	Not available to maintain privacy of participants (standard plan was free text).	#NULL!	#NULL!	#NULL!	#NULL!	#NULL!	#NULL!
1128	0	0	1	0	2	-0.5	-1	2	2	1	1	4	52	9	4	5	4	46.1091	4	3	2	4	3.25	5.66667	36.25	2	2				98	Not available to maintain privacy of participants (standard plan was free text).	#NULL!	#NULL!	#NULL!	#NULL!	#NULL!	#NULL!
1129	0	0	1	0	2	-0.5	-1	2	2	1	1	1	63	21	4	6	1	27.4762	3	1	1	1	2.91667	7	36.25	2	1				98	Not available to maintain privacy of participants (standard plan was free text).	#NULL!	#NULL!	#NULL!	#NULL!	#NULL!	#NULL!
1130	0	0	1	0	2	-0.5	-1	2	2	0	1	2	53	#NULL!	3	7	5	35.9375	4	3	2	5	2.08333	5.66667	35.5	2	1				98	Not available to maintain privacy of participants (standard plan was free text).	#NULL!	#NULL!	#NULL!	#NULL!	#NULL!	#NULL!
1131	0	0	1	0	2	-0.5	-1	2	1	1	1	4	57	3	7	3	3	26.1493	3	3	2	6	2.41667	5	35.25	3	2				98	Not available to maintain privacy of participants (standard plan was free text).	#NULL!	#NULL!	#NULL!	#NULL!	#NULL!	#NULL!
1132	0	0	1	0	2	-0.5	-1	2	2	1	1	4	53	12	4	3	5	42.1544	4	3	2	6	4.33333	5	33.25	2	1				98	Not available to maintain privacy of participants (standard plan was free text).	#NULL!	#NULL!	#NULL!	#NULL!	#NULL!	#NULL!
1133	0	0	1	0	2	-0.5	-1	2	2	1	1	4	60	24	2	5	3	36.1111	4	1	1	1	3.83333	6.33333	30.5	2	1				98	Not available to maintain privacy of participants (standard plan was free text).	#NULL!	#NULL!	#NULL!	#NULL!	#NULL!	#NULL!
1134	0	0	1	0	2	-0.5	-1	2	2	0	1	2	45	#NULL!	4	4	4	35.0128	4	2	1	3	2.5	5.66667	29	3	1				98	Not available to maintain privacy of participants (standard plan was free text).	#NULL!	#NULL!	#NULL!	#NULL!	#NULL!	#NULL!
1135	0	0	1	0	2	-0.5	-1	2	1	1	1	1	48	3	4	4	1	30.6689	4	2	1	3	3.91667	6	29	2	2				98	Not available to maintain privacy of participants (standard plan was free text).	#NULL!	#NULL!	#NULL!	#NULL!	#NULL!	#NULL!
1136	0	0	1	0	2	-0.5	-1	2	2	0	1	3	35	#NULL!	7	3	5	28.3848	3	3	2	4	3.08333	7	28.75	2	1				98	Not available to maintain privacy of participants (standard plan was free text).	#NULL!	#NULL!	#NULL!	#NULL!	#NULL!	#NULL!
1137	0	0	1	0	2	-0.5	-1	2	2	0	1	1	30	#NULL!	0	7	1	26.4463	3	2	1	2	3	4.33333	27	3	3				98	Not available to maintain privacy of participants (standard plan was free text).	#NULL!	#NULL!	#NULL!	#NULL!	#NULL!	#NULL!
1138	0	0	1	0	2	-0.5	-1	2	2	0	1	2	61	#NULL!	0	4	4	47.6299	4	3	2	4	3.41667	6	27	2	2				98	Not available to maintain privacy of participants (standard plan was free text).	#NULL!	#NULL!	#NULL!	#NULL!	#NULL!	#NULL!
1139	0	0	1	0	2	-0.5	-1	2	2	0	1	1	25	#NULL!	5	2	5	25.4028	3	2	1	2	5.5	7	26.25	2	1				98	Not available to maintain privacy of participants (standard plan was free text).	#NULL!	#NULL!	#NULL!	#NULL!	#NULL!	#NULL!
1140	0	0	1	0	2	-0.5	-1	2	2	1	1	3	58	3	5	1	5	37.1802	4	1	1	1	4.16667	4	25.75	2	4				98	Not available to maintain privacy of participants (standard plan was free text).	#NULL!	#NULL!	#NULL!	#NULL!	#NULL!	#NULL!
1141	0	0	1	0	2	-0.5	-1	2	2	0	1	4	44	#NULL!	6	3	5	26.5731	3	3	2	6	5.66667	7	24.75	2	1				98	Not available to maintain privacy of participants (standard plan was free text).	#NULL!	#NULL!	#NULL!	#NULL!	#NULL!	#NULL!
1142	0	0	1	0	2	-0.5	-1	2	2	1	1	4	59	21	2	5	4	29.4118	3	3	2	5	2.41667	5.66667	24.5	2	2				98	Not available to maintain privacy of participants (standard plan was free text).	#NULL!	#NULL!	#NULL!	#NULL!	#NULL!	#NULL!
1143	0	0	1	0	2	-0.5	-1	2	1	1	1	2	64	24	3	4	5	37.1823	4	3	2	5	3.16667	6	24.5	3	1				98	Not available to maintain privacy of participants (standard plan was free text).	#NULL!	#NULL!	#NULL!	#NULL!	#NULL!	#NULL!
1144	0	0	1	0	2	-0.5	-1	2	2	0	1	3	59	#NULL!	4	1	5	30.5909	4	3	2	6	4.33333	6.66667	23	2	1				98	Not available to maintain privacy of participants (standard plan was free text).	#NULL!	#NULL!	#NULL!	#NULL!	#NULL!	#NULL!
1145	0	0	1	0	2	-0.5	-1	2	2	1	1	4	45	17	1	5	3	27.6361	3	3	2	6	3.33333	7	22.25	3	3				98	Not available to maintain privacy of participants (standard plan was free text).	#NULL!	#NULL!	#NULL!	#NULL!	#NULL!	#NULL!
1146	0	0	1	0	2	-0.5	-1	2	2	1	1	2	60	5	1	7	4	42.9688	4	3	2	4	2.16667	5	21.75	2	2				98	Not available to maintain privacy of participants (standard plan was free text).	#NULL!	#NULL!	#NULL!	#NULL!	#NULL!	#NULL!
1147	0	0	1	0	2	-0.5	-1	2	2	0	1	2	45	#NULL!	4	5	4	30.1194	4	1	1	1	2	5.33333	19.75	3	4				98	Not available to maintain privacy of participants (standard plan was free text).	#NULL!	#NULL!	#NULL!	#NULL!	#NULL!	#NULL!
1148	0	0	1	0	2	-0.5	-1	2	2	0	1	3	56	#NULL!	6	3	5	28.6048	3	3	2	6	5.83333	4	18.75	2	1				98	Not available to maintain privacy of participants (standard plan was free text).	#NULL!	#NULL!	#NULL!	#NULL!	#NULL!	#NULL!
1149	0	0	1	0	2	-0.5	-1	2	2	0	1	3	36	#NULL!	3	5	5	31.4359	4	3	2	4	2.66667	7	18.25	2	1				98	Not available to maintain privacy of participants (standard plan was free text).	#NULL!	#NULL!	#NULL!	#NULL!	#NULL!	#NULL!
1150	0	0	1	0	2	-0.5	-1	2	2	0	1	2	53	#NULL!	7	0	5	27.0993	3	2	1	2	1.25	6.66667	17.5	2	1				98	Not available to maintain privacy of participants (standard plan was free text).	#NULL!	#NULL!	#NULL!	#NULL!	#NULL!	#NULL!
1151	0	0	1	0	2	-0.5	-1	2	2	0	1	3	43	#NULL!	3	3	4	27.7778	3	2	1	2	4	4	16	3	2				98	Not available to maintain privacy of participants (standard plan was free text).	#NULL!	#NULL!	#NULL!	#NULL!	#NULL!	#NULL!
1152	0	0	1	0	2	-0.5	-1	2	1	1	1	2	33	2	5	4	3	24.5779	2	1	1	0	3.33333	4.33333	15.5	2	4				98	Not available to maintain privacy of participants (standard plan was free text).	#NULL!	#NULL!	#NULL!	#NULL!	#NULL!	#NULL!
1153	0	0	1	0	2	-0.5	-1	2	1	0	1	3	29	#NULL!	4	2	2	25.3086	3	1	1	0	3.83333	4.33333	15.25	3	4				98	Not available to maintain privacy of participants (standard plan was free text).	#NULL!	#NULL!	#NULL!	#NULL!	#NULL!	#NULL!
1154	0	0	1	0	2	-0.5	-1	2	2	0	1	2	33	#NULL!	7	1	5	35.5639	4	3	2	6	6.08333	7	15	2	1				98	Not available to maintain privacy of participants (standard plan was free text).	#NULL!	#NULL!	#NULL!	#NULL!	#NULL!	#NULL!
1155	0	0	1	0	2	-0.5	-1	2	2	0	1	3	46	#NULL!	1	3	3	32.0461	4	1	1	1	4.5	3.33333	15	2	5				98	Not available to maintain privacy of participants (standard plan was free text).	#NULL!	#NULL!	#NULL!	#NULL!	#NULL!	#NULL!
1156	0	0	1	0	2	-0.5	-1	2	2	0	1	3	57	#NULL!	4	2	4	25.7778	3	1	1	0	5.5	6	15	2	1				98	Not available to maintain privacy of participants (standard plan was free text).	#NULL!	#NULL!	#NULL!	#NULL!	#NULL!	#NULL!
1157	0	0	1	0	2	-0.5	-1	2	2	0	1	4	28	#NULL!	1	7	4	26.0617	3	3	2	6	2.58333	7	14.5	2	3				98	Not available to maintain privacy of participants (standard plan was free text).	#NULL!	#NULL!	#NULL!	#NULL!	#NULL!	#NULL!
1158	0	0	1	0	2	-0.5	-1	2	2	1	1	4	52	7	6	1	5	19.6052	2	3	2	4	6.41667	3.66667	13.75	2	1				98	Not available to maintain privacy of participants (standard plan was free text).	#NULL!	#NULL!	#NULL!	#NULL!	#NULL!	#NULL!
1159	0	0	1	0	2	-0.5	-1	2	2	0	1	3	30	#NULL!	2	5	4	27.6817	3	3	2	6	4.91667	7	13	2	1				98	Not available to maintain privacy of participants (standard plan was free text).	#NULL!	#NULL!	#NULL!	#NULL!	#NULL!	#NULL!
1160	0	0	1	0	2	-0.5	-1	2	2	1	1	2	46	9	6	3	5	33.2031	4	3	2	6	3.16667	6.33333	12.75	2	1				98	Not available to maintain privacy of participants (standard plan was free text).	#NULL!	#NULL!	#NULL!	#NULL!	#NULL!	#NULL!
1161	0	0	1	0	2	-0.5	-1	2	1	0	1	3	60	#NULL!	5	2	3	33.91	4	2	1	2	4.91667	1	12.25	2	2				98	Not available to maintain privacy of participants (standard plan was free text).	#NULL!	#NULL!	#NULL!	#NULL!	#NULL!	#NULL!
1162	0	0	1	0	2	-0.5	-1	2	2	0	1	4	22	#NULL!	3	2	2	38.2222	4	1	1	1	3.58333	5	11.75	3	2				98	Not available to maintain privacy of participants (standard plan was free text).	#NULL!	#NULL!	#NULL!	#NULL!	#NULL!	#NULL!
1163	0	0	1	0	2	-0.5	-1	2	2	0	1	3	37	#NULL!	3	4	5	27.3356	3	3	2	4	4.25	4	11.75	3	2				98	Not available to maintain privacy of participants (standard plan was free text).	#NULL!	#NULL!	#NULL!	#NULL!	#NULL!	#NULL!
1164	0	0	1	0	2	-0.5	-1	2	1	1	1	3	61	1	5	4	3	29.0688	3	2	1	2	5.25	6	11.25	2	1				98	Not available to maintain privacy of participants (standard plan was free text).	#NULL!	#NULL!	#NULL!	#NULL!	#NULL!	#NULL!
1165	0	0	1	0	2	-0.5	-1	2	1	1	1	2	48	1	4	3	5	25.1862	3	3	2	6	5.75	5	11	2	1				98	Not available to maintain privacy of participants (standard plan was free text).	#NULL!	#NULL!	#NULL!	#NULL!	#NULL!	#NULL!
1166	0	0	1	0	2	-0.5	-1	2	1	0	1	3	54	#NULL!	6	1	5	27.4693	3	3	2	5	6	6	10.75	2	1				98	Not available to maintain privacy of participants (standard plan was free text).	#NULL!	#NULL!	#NULL!	#NULL!	#NULL!	#NULL!
1167	0	0	1	0	2	-0.5	-1	2	2	0	1	2	60	#NULL!	7	0	5	32.8731	4	3	2	4	7	7	10	2	1				98	Not available to maintain privacy of participants (standard plan was free text).	#NULL!	#NULL!	#NULL!	#NULL!	#NULL!	#NULL!
1168	0	0	1	0	2	-0.5	-1	2	1	1	1	3	43	4	4	7	5	44.0061	4	3	2	4	3.25	7	9.75	2	1				98	Not available to maintain privacy of participants (standard plan was free text).	#NULL!	#NULL!	#NULL!	#NULL!	#NULL!	#NULL!
1169	0	0	1	0	2	-0.5	-1	2	1	1	1	3	49	6	2	3	3	30.0613	4	3	2	6	3.66667	4.33333	9	3	2				98	Not available to maintain privacy of participants (standard plan was free text).	#NULL!	#NULL!	#NULL!	#NULL!	#NULL!	#NULL!
1170	0	0	1	0	2	-0.5	-1	2	2	0	1	3	43	#NULL!	5	2	5	27.0993	3	3	2	6	5.08333	5.33333	8.75	2	1				98	Not available to maintain privacy of participants (standard plan was free text).	#NULL!	#NULL!	#NULL!	#NULL!	#NULL!	#NULL!
1171	0	0	1	0	2	-0.5	-1	2	1	0	1	2	65	#NULL!	5	1	5	25.9924	3	1	1	0	5.25	5.33333	8.5	2	1				98	Not available to maintain privacy of participants (standard plan was free text).	#NULL!	#NULL!	#NULL!	#NULL!	#NULL!	#NULL!
1172	0	0	1	0	2	-0.5	-1	2	2	0	1	4	55	#NULL!	5	2	3	27.3356	3	3	2	6	4.16667	7	7.5	2	3				98	Not available to maintain privacy of participants (standard plan was free text).	#NULL!	#NULL!	#NULL!	#NULL!	#NULL!	#NULL!
1173	0	0	1	0	2	-0.5	-1	2	1	0	1	2	54	#NULL!	5	4	5	28.3675	3	2	1	3	3.83333	7	7.5	2	1				98	Not available to maintain privacy of participants (standard plan was free text).	#NULL!	#NULL!	#NULL!	#NULL!	#NULL!	#NULL!
1174	0	0	1	0	2	-0.5	-1	2	1	1	1	3	63	3	5	1	5	29.7211	3	2	1	3	4.25	6	5.5	2	1				98	Not available to maintain privacy of participants (standard plan was free text).	4	5	3.25	#NULL!	#NULL!	#NULL!
1175	0	0	1	0	2	-0.5	-1	2	1	1	1	4	56	5	7	2	5	25.3086	3	3	2	6	6.91667	7	5	2	1				98	Not available to maintain privacy of participants (standard plan was free text).	#NULL!	#NULL!	#NULL!	#NULL!	#NULL!	#NULL!
1176	0	0	1	0	2	-0.5	-1	2	2	0	1	2	63	#NULL!	3	1	5	37.3419	4	3	2	6	7	7	4.5	2	1				98	Not available to maintain privacy of participants (standard plan was free text).	#NULL!	#NULL!	#NULL!	#NULL!	#NULL!	#NULL!
1177	0	0	1	0	2	-0.5	-1	2	2	1	1	2	55	10	7	0	5	45.3515	4	3	2	4	6.41667	7	4	2	1				98	Not available to maintain privacy of participants (standard plan was free text).	#NULL!	#NULL!	#NULL!	#NULL!	#NULL!	#NULL!
1178	0	0	1	0	2	-0.5	-1	2	1	1	1	3	63	19	1	0	5	36.5126	4	1	1	1	4	4	3.75	3	1				98	Not available to maintain privacy of participants (standard plan was free text).	#NULL!	#NULL!	#NULL!	#NULL!	#NULL!	#NULL!
1179	0	0	1	0	2	-0.5	-1	2	2	1	1	4	36	3	5	1	4	22.1003	2	2	1	2	4.75	4	2.25	2	1				98	Not available to maintain privacy of participants (standard plan was free text).	#NULL!	#NULL!	#NULL!	#NULL!	#NULL!	#NULL!
1180	0	0	1	0	2	-0.5	-1	2	2	0	1	3	60	#NULL!	5	2	4	25.2174	3	3	2	6	6.58333	5.66667	2	2	1				98	Not available to maintain privacy of participants (standard plan was free text).	#NULL!	#NULL!	#NULL!	#NULL!	#NULL!	#NULL!
1181	0	0	1	0	2	-0.5	-1	2	2	0	1	2	22	#NULL!	4	6	4	27.9904	3	2	1	3	3.58333	5.66667	1.75	3	1				98	Not available to maintain privacy of participants (standard plan was free text).	#NULL!	#NULL!	#NULL!	#NULL!	#NULL!	#NULL!
1182	0	0	1	0	2	-0.5	-1	2	2	0	1	1	52	#NULL!	5	1	4	29.0367	3	3	2	6	6.33333	6.33333	1	2	1				98	Not available to maintain privacy of participants (standard plan was free text).	#NULL!	#NULL!	#NULL!	#NULL!	#NULL!	#NULL!
1183	0	0	1	0	2	-0.5	-1	2	1	1	1	4	57	1	7	0	5	25.5102	3	3	2	6	6.5	6	1	2	1				98	Not available to maintain privacy of participants (standard plan was free text).	#NULL!	#NULL!	#NULL!	#NULL!	#NULL!	#NULL!
1184	0	0	1	0	2	-0.5	-1	2	2	0	1	3	52	#NULL!	0	1	4	25.2505	3	3	2	4	6.25	5	0.75	2	1				98	Not available to maintain privacy of participants (standard plan was free text).	#NULL!	#NULL!	#NULL!	#NULL!	#NULL!	#NULL!
1185	0	0	1	1	3	-0.5	1	1	2	0	1	2	56	#NULL!	1	7	5	30.0838	4	2	1	3	1	5	37.25	0	1	I am in front of a TV or computer	drink tea	1	0	If I want an unhealthy snack because I am in front of a TV or computer, then I will drink tea	0	7	1.5	7	2.83333	96
1186	0	1	1	1	3	-0.5	1	1	1	1	1	4	35	2	4	5	3	27.4648	3	1	1	0	1.66667	3.66667	16.5	0	3	I have arrived home	eat a piece of fruit	1	1	If I want an unhealthy snack because I have arrived home, then I will eat a piece of fruit	5	6	1.33333	6.66667	6.16667	93.5
1187	0	0	1	1	3	-0.5	1	1	1	0	1	3	34	#NULL!	4	4	4	27.1605	3	1	1	0	3.91667	3.33333	22.5	0	1	I have a craving	drink a large glass of water	0	98	If I want an unhealthy snack because I have a craving, then I will drink a large glass of water	3	4	3.58333	4.33333	4	90.5
1188	0	0	1	1	3	-0.5	1	1	2	0	1	4	34	#NULL!	6	6	2	49.948	4	1	1	1	1.83333	5.66667	37	0	4	I have a craving	chat to someone for 5 minutes	1	1	If I want an unhealthy snack because I have a craving, then I will chat to someone for 5 minutes	6	6	2.25	5	5.66667	90
1189	0	0	1	1	3	-0.5	1	1	2	1	1	4	38	7	6	7	3	22.9854	2	1	1	0	1.33333	6.66667	124.5	0	4	I am drinking alcohol	drink a large glass of water	1	1	If I want an unhealthy snack because I am drinking alcohol, then I will drink a large glass of water	6	6	1.66667	5.33333	6	83
1190	0	0	1	1	3	-0.5	1	1	2	0	1	4	42	#NULL!	2	6	4	34.375	4	1	1	0	3.58333	3.33333	35.5	0	1	I have a craving	eat a piece of fruit	0	98	If I want an unhealthy snack because I have a craving, then I will eat a piece of fruit	4	6	2.5	4.66667	5.5	77
1191	0	0	1	1	3	-0.5	1	1	1	0	1	2	56	#NULL!	7	5	4	34.8502	4	1	1	1	4	5.33333	16	0	1	I am drinking alcohol	eat a piece of fruit	1	1	If I want an unhealthy snack because I am drinking alcohol, then I will eat a piece of fruit	6	6	1.16667	5.66667	6.83333	72.75
1192	0	0	1	1	3	-0.5	1	1	1	0	1	2	29	#NULL!	5	3	3	33.8401	4	1	1	1	4.83333	4.33333	42.25	0	2	I am drinking alcohol	chat to someone for 5 minutes	0	98	If I want an unhealthy snack because I am drinking alcohol, then I will chat to someone for 5 minutes	3	5	4.83333	3.33333	2.83333	67
1193	0	0	1	1	3	-0.5	1	1	1	0	1	3	41	#NULL!	4	5	2	27.4691	3	2	1	2	2.75	6.33333	31.75	0	2	I have arrived home	eat fresh vegetables and dip	1	1	If I want an unhealthy snack because I have arrived home, then I will eat fresh vegetables and dip	7	7	3.41667	5.33333	4.66667	64.25
1194	0	0	1	1	3	-0.5	1	1	2	0	1	1	39	#NULL!	4	5	4	25.7117	3	2	1	3	3.25	6	29.5	0	2	I have a craving	drink tea	0	98	If I want an unhealthy snack because I have a craving, then I will drink tea	3	7	3.58333	5	4	64
1195	0	0	1	1	3	-0.5	1	1	1	1	1	3	37	20	2	5	2	22.2222	2	1	1	1	4.91667	3.66667	33	0	2	I am busy or stressed	chat to someone for 5 minutes	0	98	If I want an unhealthy snack because I am busy or stressed, then I will chat to someone for 5 minutes	2	5	4.08333	3	4	63.5
1196	0	0	1	1	3	-0.5	1	1	2	0	1	4	44	#NULL!	7	0	4	42.2777	4	2	1	3	6.16667	7	5.75	0	1	I am busy or stressed	drink a large glass of water	0	98	If I want an unhealthy snack because I am busy or stressed, then I will drink a large glass of water	5	6	1.25	7	1	61.5
1197	0	0	1	1	3	-0.5	1	1	2	1	1	3	42	4	5	6	5	20.4491	2	1	1	1	3.5	5.66667	93.5	0	4	I am busy or stressed	take a break	1	1	If I want an unhealthy snack because I am busy or stressed, then I will take a break	5	6	2.91667	4.66667	4.5	61
1198	0	0	1	1	3	-0.5	1	1	2	0	1	3	34	#NULL!	4	3	5	25.7885	3	1	1	1	3.25	4	131	0	1	I have a craving	listen to music	1	1	If I want an unhealthy snack because I have a craving, then I will listen to music	5	3	3	4.66667	5.16667	59.5
1199	0	0	1	1	3	-0.5	1	1	2	0	1	1	54	#NULL!	7	6	5	32.8889	4	2	1	2	4.08333	5	19.25	0	1	I have a craving	eat a piece of fruit	0	98	If I want an unhealthy snack because I have a craving, then I will eat a piece of fruit	1	7	2.58333	5	5.5	58.75
1200	0	0	1	1	3	-0.5	1	1	1	1	1	2	49	5	1	5	3	34.331	4	2	1	2	1.91667	5	70.5	0	2	I start with one piece but then keep eating	go for a walk	1	0	If I want an unhealthy snack because I start with one piece but then keep eating, then I will go for a walk	0	7	1.41667	7	2	55
1201	0	0	1	1	3	-0.5	1	1	1	0	1	4	56	#NULL!	7	2	5	27.2509	3	1	1	0	4.75	7	27.75	0	1	I am happy	eat fresh vegetables and dip	0	98	If I want an unhealthy snack because I am happy, then I will eat fresh vegetables and dip	0	6	2	5	3.33333	49
1202	0	0	1	1	3	-0.5	1	1	2	0	1	2	37	#NULL!	0	4	1	41.4016	4	2	1	2	3.41667	5.66667	29.25	0	1	I am in front of a TV or computer	eat a smaller amount	1	0	If I want an unhealthy snack because I am in front of a TV or computer, then I will eat a smaller amount	1	4	4	5.66667	4	47.25
1203	0	0	1	1	3	-0.5	1	1	1	0	1	4	37	#NULL!	0	3	3	33.0247	4	1	1	1	4	4	30.5	0	3	I have arrived home	eat a piece of fruit	0	98	If I want an unhealthy snack because I have arrived home, then I will eat a piece of fruit	4	4	4	4	4	45.75
1204	0	0	1	1	3	-0.5	1	1	2	0	1	2	50	#NULL!	4	6	3	34.8944	4	2	1	2	3.58333	1.66667	26	0	3	I have arrived home	drink a large glass of water	1	0	If I want an unhealthy snack because I have arrived home, then I will drink a large glass of water	4	7	2.75	4.66667	2.66667	45
1205	0	0	1	1	3	-0.5	1	1	2	0	1	3	50	#NULL!	3	5	4	36.6498	4	2	1	3	2.83333	6.33333	21	0	2	I am in front of a TV or computer	eat a smaller amount	1	0	If I want an unhealthy snack because I am in front of a TV or computer, then I will eat a smaller amount	3	5	3	7	4.66667	44.5
1206	0	0	1	1	3	-0.5	1	1	1	1	1	4	51	2	2	6	5	35.9184	4	2	1	2	3.75	5	36.75	0	3	I have a craving	eat a smaller amount	0	98	If I want an unhealthy snack because I have a craving, then I will eat a smaller amount	2	6	2.83333	5	3.83333	44.25
1207	0	0	1	1	3	-0.5	1	1	2	0	1	3	39	#NULL!	6	4	5	26.4381	3	2	1	3	5.41667	7	41.25	0	1	I am bored	go for a walk	0	98	If I want an unhealthy snack because I am bored, then I will go for a walk	4	3	4.33333	7	2	42.75
1208	0	0	1	0	3	-0.5	1	1	2	0	1	2	65	#NULL!	5	3	5	40.261	4	2	1	2	4.33333	7	23.75	0	1	I am in front of a TV or computer	eat fresh vegetables and dip	0	98	If I want an unhealthy snack because I am in front of a TV or computer, then I will eat fresh vegetables and dip	5	3	3.41667	7	5	41.5
1209	0	0	1	1	3	-0.5	1	1	1	0	1	2	63	#NULL!	3	1	5	30.0613	4	2	1	2	7	1	12	0	1	I am drinking tea or coffee	eat a smaller amount	1	1	If I want an unhealthy snack because I am drinking tea or coffee, then I will eat a smaller amount	3	3	4.83333	3.33333	3	40
1210	0	0	1	1	3	-0.5	1	1	1	0	1	1	45	#NULL!	5	4	5	65.9722	4	2	1	2	3.58333	5.33333	19	0	1	I have a craving	eat a smaller amount	1	1	If I want an unhealthy snack because I have a craving, then I will eat a smaller amount	2	3	4.5	4.33333	3	39.5
1211	0	0	1	1	3	-0.5	1	1	1	0	1	3	59	#NULL!	6	3	5	48.0469	4	2	1	2	5.66667	6	26	0	2	I am in front of a TV or computer	eat a piece of fruit	0	98	If I want an unhealthy snack because I am in front of a TV or computer, then I will eat a piece of fruit	3	4	4.41667	5.66667	5.33333	35.5
1212	0	0	1	1	3	-0.5	1	1	2	1	1	1	58	12	1	6	5	53.3074	4	1	1	1	4.91667	5	20.5	0	1	I am bored	drink a large glass of water	0	98	If I want an unhealthy snack because I am bored, then I will drink a large glass of water	4	1	5.75	5	5.83333	35
1213	0	0	1	1	3	-0.5	1	1	2	0	1	1	54	#NULL!	6	2	3	26.5643	3	1	1	1	3	5.66667	15.75	0	3	I start with one piece but then keep eating	go for a walk	0	98	If I want an unhealthy snack because I start with one piece but then keep eating, then I will go for a walk	5	4	2.83333	5.66667	3.66667	34.75
1214	0	0	1	1	3	-0.5	1	1	1	0	1	4	47	#NULL!	4	5	1	30.2189	4	1	1	0	2.58333	6	13.5	0	2	I have a craving	eat a piece of fruit	0	98	If I want an unhealthy snack because I have a craving, then I will eat a piece of fruit	6	5	3.83333	6.33333	4.5	33.25
1215	0	0	1	1	3	-0.5	1	1	1	0	1	4	56	#NULL!	0	0	1	27.7778	3	1	1	1	7	1	10.5	0	3	I am in front of a TV or computer	eat a piece of fruit	0	98	If I want an unhealthy snack because I am in front of a TV or computer, then I will eat a piece of fruit	5	4	3.33333	1	2.5	33.25
1216	0	0	1	1	3	-0.5	1	1	1	0	1	3	48	#NULL!	4	4	1	28.075	3	2	1	3	4.33333	4	14	0	1	I have a craving	eat a smaller amount	0	98	If I want an unhealthy snack because I have a craving, then I will eat a smaller amount	1	1	2.91667	4	4	33
1217	0	0	1	1	3	-0.5	1	1	1	0	1	2	48	#NULL!	2	5	4	26.8809	3	2	1	3	2.25	5.66667	17.25	0	1	I start with one piece but then keep eating	drink a large glass of water	0	98	If I want an unhealthy snack because I start with one piece but then keep eating, then I will drink a large glass of water	3	4	2.41667	5	4	32.25
1218	0	0	1	1	3	-0.5	1	1	1	0	1	2	64	#NULL!	5	2	4	26.4721	3	1	1	1	7	6	30	0	1	I am bored	take a break	0	98	If I want an unhealthy snack because I am bored, then I will take a break	5	1	7	6	6	30.75
1219	0	0	1	1	3	-0.5	1	1	2	0	1	4	65	#NULL!	5	2	5	44.8205	4	2	1	2	3.83333	6.33333	14.75	0	1	I am sad	drink a large glass of water	1	1	If I want an unhealthy snack because I am sad, then I will drink a large glass of water	3	6	2.41667	6	3.33333	30.25
1220	0	0	1	1	3	-0.5	1	1	1	0	1	2	60	#NULL!	0	1	3	41.0156	4	2	1	2	5.16667	6	29.5	0	1	I have arrived home	do a chore or task	0	98	If I want an unhealthy snack because I have arrived home, then I will do a chore or task	4	3	5.25	5	4	30
1221	0	0	1	1	3	-0.5	1	1	2	0	1	4	35	#NULL!	3	3	4	32.3232	4	1	1	1	3.66667	5	34.75	0	3	I have a craving	go for a walk	0	98	If I want an unhealthy snack because I have a craving, then I will go for a walk	3	3	3.83333	6	4	29.5
1222	0	0	1	1	3	-0.5	1	1	2	1	1	4	60	2	6	1	4	56.178	4	1	1	0	5.25	6	16.5	0	2	I am bored	drink a large glass of water	0	98	If I want an unhealthy snack because I am bored, then I will drink a large glass of water	6	1	5.75	2	2	29
1223	0	0	1	1	3	-0.5	1	1	1	1	1	3	53	9	3	6	4	30.4498	4	1	1	0	2.41667	1	34.5	0	1	I am bored	take the food out of the packet and put it on a plate	0	98	If I want an unhealthy snack because I am bored, then I will take the food out of the packet and put it on a plate	6	4	2.75	3	4	27.75
1224	0	0	1	1	3	-0.5	1	1	1	0	1	2	64	#NULL!	3	0	3	27.6398	3	1	1	1	6.66667	5.33333	20	0	1	I am bored	go for a walk	0	98	If I want an unhealthy snack because I am bored, then I will go for a walk	4	5	5.91667	4	4.16667	27.25
1225	0	0	1	1	3	-0.5	1	1	1	0	1	4	65	#NULL!	5	3	5	28.3937	3	2	1	2	5.41667	6	9.5	0	5	I have arrived home	eat a smaller amount	0	98	If I want an unhealthy snack because I have arrived home, then I will eat a smaller amount	5	2	4.91667	6	5.5	27.25
1226	0	0	1	1	3	-0.5	1	1	2	0	1	2	39	#NULL!	5	1	3	66.1157	4	1	1	1	4.08333	4	31	0	3	I have a craving	drink a large glass of water	0	98	If I want an unhealthy snack because I have a craving, then I will drink a large glass of water	4	4	3.91667	4	4	27
1227	0	0	1	1	3	-0.5	1	1	1	0	1	2	40	#NULL!	5	4	3	40.3117	4	1	1	1	3.91667	4	33	0	3	someone offers me a snack	politely say "No thankyou!"	0	98	If I want an unhealthy snack because someone offers me a snack, then I will politely say "No thankyou!"	3	3	2.83333	4	3	26.75
1228	0	0	1	1	3	-0.5	1	1	1	1	1	4	55	20	1	6	5	68.3498	4	2	1	2	3.33333	4.66667	50	0	1	people around me are eating	eat fresh vegetables and dip	0	98	If I want an unhealthy snack because people around me are eating, then I will eat fresh vegetables and dip	1	7	1.91667	4.33333	4.33333	26.5
1229	0	0	1	1	3	-0.5	1	1	2	0	1	3	50	#NULL!	0	1	5	25.9695	3	1	1	1	3.91667	4.33333	19	0	1	I am in front of a TV or computer	drink tea	0	98	If I want an unhealthy snack because I am in front of a TV or computer, then I will drink tea	0	1	4.08333	3	3.83333	26.5
1230	0	0	1	1	3	-0.5	1	1	2	0	1	2	55	#NULL!	1	2	5	35.4917	4	2	1	2	3	5	32	0	2	I am bored	eat a smaller amount	0	98	If I want an unhealthy snack because I am bored, then I will eat a smaller amount	2	4	3	4.33333	2	25
1231	0	0	1	1	3	-0.5	1	1	1	0	1	3	57	#NULL!	3	3	4	30.0266	4	1	1	1	4	4.66667	21	0	3	I am drinking alcohol	listen to music	0	98	If I want an unhealthy snack because I am drinking alcohol, then I will listen to music	3	5	4	6	4	25
1232	0	0	1	1	3	-0.5	1	1	1	1	1	4	42	8	5	5	3	24.977	2	1	1	0	3	6	63	0	4	I have a craving	eat a piece of fruit	1	1	If I want an unhealthy snack because I have a craving, then I will eat a piece of fruit	5	5	1.66667	5	5.5	24
1233	0	0	1	1	3	-0.5	1	1	1	0	1	3	60	#NULL!	1	6	4	31.5559	4	2	1	3	2.33333	7	38.5	0	3	I am sad	drink a large glass of water	0	98	If I want an unhealthy snack because I am sad, then I will drink a large glass of water	3	3	3.75	6	4.33333	23.75
1234	0	0	1	1	3	-0.5	1	1	1	0	1	2	62	#NULL!	4	5	5	33.7465	4	2	1	3	2.83333	4	15.25	0	1	I am in front of a TV or computer	eat a piece of fruit	0	98	If I want an unhealthy snack because I am in front of a TV or computer, then I will eat a piece of fruit	4	6	3	4	4	23.75
1235	0	0	1	1	3	-0.5	1	1	1	0	1	4	33	#NULL!	6	3	4	28.3447	3	1	1	1	2.58333	5	60.75	0	3	I have a craving	eat a smaller amount	0	98	If I want an unhealthy snack because I have a craving, then I will eat a smaller amount	6	7	1.58333	5	5.66667	23.5
1236	0	0	1	1	3	-0.5	1	1	2	0	1	2	54	#NULL!	7	1	4	34.626	4	2	1	3	2.25	6.66667	52.25	0	1	I am bored	do a chore or task	0	98	If I want an unhealthy snack because I am bored, then I will do a chore or task	0	1	3.75	5.66667	4.66667	22.25
1237	0	0	1	1	3	-0.5	1	1	2	1	1	2	33	1	2	5	3	21.4844	2	1	1	1	5.08333	2	41	0	3	I am busy or stressed	chat to someone for 5 minutes	0	98	If I want an unhealthy snack because I am busy or stressed, then I will chat to someone for 5 minutes	4	6	3.5	4.66667	3.83333	22.25
1238	0	0	1	1	3	-0.5	1	1	2	0	1	3	45	#NULL!	4	4	4	26.4463	3	2	1	3	3.25	7	16.75	0	2	I am in front of a TV or computer	drink a large glass of water	0	98	If I want an unhealthy snack because I am in front of a TV or computer, then I will drink a large glass of water	4	5	2.5	6.33333	4.33333	20.75
1239	0	0	1	1	3	-0.5	1	1	1	1	1	3	53	0	2	5	5	40.4844	4	2	1	2	3.16667	7	97.5	0	1	I am bored	eat a piece of fruit	0	98	If I want an unhealthy snack because I am bored, then I will eat a piece of fruit	5	1	2.91667	7	6.66667	20.5
1240	0	0	1	1	3	-0.5	1	1	1	1	1	2	60	5	1	1	5	41.977	4	2	1	3	4.66667	5	10.5	0	3	I am happy	eat a piece of fruit	0	98	If I want an unhealthy snack because I am happy, then I will eat a piece of fruit	4	2	3.83333	5	4.83333	20.5
1241	0	0	1	1	3	-0.5	1	1	2	0	1	3	25	#NULL!	7	1	2	32.8473	4	2	1	3	6.66667	5.66667	5	0	1	I start with one piece but then keep eating	take the food out of the packet and put it on a plate	1	1	If I want an unhealthy snack because I start with one piece but then keep eating, then I will take the food out of the packet and put it on a plate	2	5	3.58333	7	4.33333	20.5
1242	0	0	1	1	3	-0.5	1	1	1	0	1	2	64	#NULL!	5	4	3	31.5556	4	2	1	3	4.25	6	32.25	0	1	I have a craving	eat a piece of fruit	0	98	If I want an unhealthy snack because I have a craving, then I will eat a piece of fruit	4	5	4	4.66667	4	20.25
1243	0	0	1	1	3	-0.5	1	1	2	0	1	2	43	#NULL!	6	3	4	32.0204	4	2	1	3	4.41667	5	18	0	1	I am in front of a TV or computer	eat a piece of fruit	0	98	If I want an unhealthy snack because I am in front of a TV or computer, then I will eat a piece of fruit	3	5	4.25	4.33333	3.83333	20
1244	0	0	1	1	3	-0.5	1	1	1	0	1	2	60	#NULL!	4	5	3	31.0477	4	1	1	1	5.25	4.33333	65	0	3	I am bored	take a break	0	98	If I want an unhealthy snack because I am bored, then I will take a break	5	1	5.75	4	2.16667	19.75
1245	0	0	1	1	3	-0.5	1	1	2	0	1	3	42	#NULL!	0	4	4	29.9688	3	1	1	1	4.16667	3.33333	25.25	0	2	I am busy or stressed	eat a smaller amount	1	1	If I want an unhealthy snack because I am busy or stressed, then I will eat a smaller amount	0	4	3.75	3	2.66667	19.75
1246	0	0	1	1	3	-0.5	1	1	1	0	1	4	41	#NULL!	3	5	1	36.2275	4	1	1	1	4.25	5.66667	14.5	0	2	I have a craving	eat a piece of fruit	1	1	If I want an unhealthy snack because I have a craving, then I will eat a piece of fruit	4	4	4.66667	6	4.83333	19.75
1247	0	0	1	1	3	-0.5	1	1	1	0	1	4	41	#NULL!	5	2	4	31.2213	4	2	1	2	5.08333	5	3.75	0	3	I have a craving	eat a smaller amount	0	98	If I want an unhealthy snack because I have a craving, then I will eat a smaller amount	2	7	3.41667	4	1	19.75
1248	0	0	1	1	3	-0.5	1	1	1	0	1	2	59	#NULL!	7	1	3	35.9803	4	1	1	1	7	4	11	0	2	I start with one piece but then keep eating	eat fresh vegetables and dip	1	1	If I want an unhealthy snack because I start with one piece but then keep eating, then I will eat fresh vegetables and dip	5	3	5	4	5	19.5
1249	0	0	1	1	3	-0.5	1	1	2	0	1	3	41	#NULL!	3	4	4	25.3906	3	2	1	2	3	6	20	0	1	I am bored	drink a large glass of water	1	0	If I want an unhealthy snack because I am bored, then I will drink a large glass of water	2	3	3	6	6	19
1250	0	0	1	1	3	-0.5	1	1	2	1	1	4	35	15	7	3	2	34.4753	4	2	1	2	3.41667	6	19.75	0	1	I am bored	eat a piece of fruit	0	98	If I want an unhealthy snack because I am bored, then I will eat a piece of fruit	6	2	3	5	4.16667	19
1251	0	0	1	1	3	-0.5	1	1	2	0	1	2	52	#NULL!	5	3	4	32.039	4	2	1	2	4.5	4.66667	12	0	1	I am busy or stressed	eat fresh vegetables and dip	0	98	If I want an unhealthy snack because I am busy or stressed, then I will eat fresh vegetables and dip	7	4	4	6	6	19
1252	0	0	1	1	3	-0.5	1	1	2	0	1	1	30	#NULL!	0	7	1	26.4463	3	1	1	1	1.5	1	64.75	0	3	I want to reward myself	eat a smaller amount	1	0	If I want an unhealthy snack because I want to reward myself, then I will eat a smaller amount	0	7	2.08333	4	1	18.25
1253	0	0	1	1	3	-0.5	1	1	1	0	1	3	34	#NULL!	6	4	2	28.125	3	2	1	2	1.83333	7	54.25	0	1	I start with one piece but then keep eating	eat a piece of fruit	1	0	If I want an unhealthy snack because I start with one piece but then keep eating, then I will eat a piece of fruit	4	3	3.66667	4.33333	4.66667	17.75
1254	0	0	1	1	3	-0.5	1	1	1	1	1	2	63	17	3	1	3	28.7317	3	1	1	1	6	4	37.25	0	1	someone offers me a snack	politely say "No thankyou!"	0	98	If I want an unhealthy snack because someone offers me a snack, then I will politely say "No thankyou!"	3	1	5	4	4	17.25
1255	0	0	1	1	3	-0.5	1	1	1	1	1	2	55	24	1	3	3	47.2222	4	2	1	3	4.66667	6	19.5	0	1	I start with one piece but then keep eating	eat a piece of fruit	1	1	If I want an unhealthy snack because I start with one piece but then keep eating, then I will eat a piece of fruit	1	1	4.25	6	4.83333	17.25
1256	0	0	1	1	3	-0.5	1	1	2	1	1	4	65	11	5	1	5	40.3912	4	2	1	3	5.5	4.66667	19.5	0	1	I am sad	do a chore or task	0	98	If I want an unhealthy snack because I am sad, then I will do a chore or task	6	1	5.58333	7	6	17.25
1257	0	0	1	1	3	-0.5	1	1	1	0	1	3	39	#NULL!	5	2	4	27.4653	3	1	1	1	5.5	6	12.25	0	2	I am drinking alcohol	eat a smaller amount	0	98	If I want an unhealthy snack because I am drinking alcohol, then I will eat a smaller amount	4	2	5.83333	3.66667	3.5	17.25
1258	0	0	1	1	3	-0.5	1	1	1	0	1	2	44	#NULL!	1	7	5	48.605	4	1	1	1	2.58333	4.66667	2.75	0	1	the snack is right in front of me	eat a piece of fruit	0	98	If I want an unhealthy snack because the snack is right in front of me, then I will eat a piece of fruit	3	7	4.66667	7	4.5	17.25
1259	0	0	1	1	3	-0.5	1	1	2	0	1	3	43	#NULL!	5	1	3	47.3111	4	1	1	1	4.66667	5.33333	12.5	0	1	I have a craving	eat a piece of fruit	1	1	If I want an unhealthy snack because I have a craving, then I will eat a piece of fruit	1	6	2.08333	4.33333	2	16.5
1260	0	0	1	1	3	-0.5	1	1	1	0	1	3	29	#NULL!	3	4	4	26.8923	3	1	1	1	4.16667	5	11.5	0	1	I am busy or stressed	eat a piece of fruit	0	98	If I want an unhealthy snack because I am busy or stressed, then I will eat a piece of fruit	5	3	5.5	5	6	16.5
1261	0	0	1	1	3	-0.5	1	1	2	0	1	2	57	#NULL!	6	1	5	33.6728	4	1	1	1	6.66667	4	18.25	0	5	the snack is right in front of me	move the snack into a cupboard	0	98	If I want an unhealthy snack because the snack is right in front of me, then I will move the snack into a cupboard	3	1	5.91667	4	1	16.25
1262	0	0	1	1	3	-0.5	1	1	2	1	1	3	44	8	7	1	5	22.8571	2	2	1	3	5.58333	6	1.75	0	1	it is part of a celebration or special event	eat a piece of fruit	0	98	If I want an unhealthy snack because it is part of a celebration or special event, then I will eat a piece of fruit	6	1	5.75	6	6	16.25
1263	0	0	1	1	3	-0.5	1	1	1	0	1	3	50	#NULL!	4	1	4	26.3656	3	1	1	1	4.25	5.33333	33	0	2	I have a craving	chat to someone for 5 minutes	0	98	If I want an unhealthy snack because I have a craving, then I will chat to someone for 5 minutes	3	4	4.33333	5	4.83333	16
1264	0	0	1	1	3	-0.5	1	1	1	0	1	3	41	#NULL!	5	5	4	26.8274	3	2	1	3	3.08333	3.33333	21.25	0	1	the snack is right in front of me	eat a piece of fruit	0	98	If I want an unhealthy snack because the snack is right in front of me, then I will eat a piece of fruit	7	6	2.66667	2	4.66667	16
1265	0	0	1	1	3	-0.5	1	1	1	1	1	2	63	14	7	5	5	20.0474	2	2	1	2	2.83333	6	16	0	1	I am bored	eat a smaller amount	0	98	If I want an unhealthy snack because I am bored, then I will eat a smaller amount	7	4	3.25	5	5.5	16
1266	0	0	1	1	3	-0.5	1	1	2	0	1	3	46	#NULL!	2	5	5	29.9643	3	2	1	3	3.16667	5.33333	35.75	0	1	I start with one piece but then keep eating	drink a large glass of water	0	98	If I want an unhealthy snack because I start with one piece but then keep eating, then I will drink a large glass of water	2	5	3.66667	6	5.83333	15.75
1267	0	0	1	1	3	-0.5	1	1	1	1	1	4	36	0	5	3	2	24.3072	2	1	1	1	4.33333	5.33333	18.75	0	2	I am happy	take a break	1	1	If I want an unhealthy snack because I am happy, then I will take a break	4	6	4.83333	3.33333	3.83333	15.75
1268	0	0	1	1	3	-0.5	1	1	1	0	1	3	42	#NULL!	4	3	1	30.478	4	1	1	1	5	5	20.25	0	1	the snack is right in front of me	drink a large glass of water	1	1	If I want an unhealthy snack because the snack is right in front of me, then I will drink a large glass of water	4	3	5.58333	5.66667	4	15.25
1269	0	0	1	1	3	-0.5	1	1	1	0	1	4	56	#NULL!	0	0	5	40.1235	4	1	1	1	7	7	10	0	1	I want to reward myself	eat a smaller amount	0	98	If I want an unhealthy snack because I want to reward myself, then I will eat a smaller amount	0	3	2.58333	4.33333	3.83333	15
1270	0	0	1	1	3	-0.5	1	1	1	0	1	2	55	#NULL!	0	6	5	34.8657	4	2	1	3	2.41667	7	51.25	0	1	I am in front of a TV or computer	drink a large glass of water	0	98	If I want an unhealthy snack because I am in front of a TV or computer, then I will drink a large glass of water	1	7	1	6.33333	1	14.75
1271	0	0	1	1	3	-0.5	1	1	2	0	1	3	59	#NULL!	5	5	4	31.2213	4	2	1	3	3.91667	6	16.75	0	2	I have a craving	drink a large glass of water	0	98	If I want an unhealthy snack because I have a craving, then I will drink a large glass of water	5	3	3.41667	6.33333	4.83333	14.75
1272	0	0	1	1	3	-0.5	1	1	1	0	1	3	56	#NULL!	1	3	3	27.1178	3	2	1	2	4.08333	5.33333	14.25	0	1	I am bored	eat a piece of fruit	1	1	If I want an unhealthy snack because I am bored, then I will eat a piece of fruit	5	4	3.75	5.33333	4.83333	14.75
1273	0	0	1	1	3	-0.5	1	1	1	1	1	4	40	19	2	2	4	26.5514	3	1	1	0	4.08333	7	5.5	0	1	I am bored	eat a piece of fruit	0	98	If I want an unhealthy snack because I am bored, then I will eat a piece of fruit	6	2	4.16667	6.33333	4.66667	14.75
1274	0	0	1	1	3	-0.5	1	1	2	1	1	4	62	2	3	3	5	33.2671	4	2	1	3	3.91667	7	25.25	0	1	I am in front of a TV or computer	eat a piece of fruit	1	1	If I want an unhealthy snack because I am in front of a TV or computer, then I will eat a piece of fruit	4	4	3.75	7	5.5	14.5
1275	0	0	1	1	3	-0.5	1	1	2	0	1	2	49	#NULL!	5	4	4	32.6608	4	1	1	0	4.25	5	23	0	1	I have a craving	drink a large glass of water	0	98	If I want an unhealthy snack because I have a craving, then I will drink a large glass of water	4	4	4.16667	4	2	14
1276	0	0	1	1	3	-0.5	1	1	1	0	1	2	62	#NULL!	6	6	4	28.3848	3	2	1	3	3.25	5.33333	18.5	0	1	I am in front of a TV or computer	eat a piece of fruit	1	0	If I want an unhealthy snack because I am in front of a TV or computer, then I will eat a piece of fruit	4	4	3.5	6	6	13.5
1277	0	0	1	1	3	-0.5	1	1	1	0	1	3	65	#NULL!	7	1	4	27.7778	3	2	1	3	5.66667	4.33333	15.5	0	1	I have a craving	eat a piece of fruit	0	98	If I want an unhealthy snack because I have a craving, then I will eat a piece of fruit	5	4	4.66667	4	4	13.5
1278	0	0	1	1	3	-0.5	1	1	1	1	1	2	55	24	7	2	5	27.4145	3	2	1	2	6.33333	7	7.5	0	2	I am bored	eat a piece of fruit	0	98	If I want an unhealthy snack because I am bored, then I will eat a piece of fruit	4	3	6.5	7	7	13.5
1279	0	0	1	1	3	-0.5	1	1	1	0	1	2	64	#NULL!	4	4	2	26.3465	3	2	1	2	3.91667	4	31.25	0	1	people around me are eating	eat fresh vegetables and dip	0	98	If I want an unhealthy snack because people around me are eating, then I will eat fresh vegetables and dip	6	2	3.58333	5	4.83333	13.25
1280	0	0	1	1	3	-0.5	1	1	1	0	1	3	58	#NULL!	6	1	4	28.6927	3	1	1	1	4.08333	5.66667	18.5	0	1	I am drinking alcohol	eat a smaller amount	0	98	If I want an unhealthy snack because I am drinking alcohol, then I will eat a smaller amount	3	3	3.58333	5.33333	5	13.25
1281	0	0	1	1	3	-0.5	1	1	2	0	1	2	42	#NULL!	2	3	5	33.9624	4	2	1	3	3.91667	5	16.5	0	2	I have a craving	drink a large glass of water	0	98	If I want an unhealthy snack because I have a craving, then I will drink a large glass of water	5	2	5.33333	6.33333	3.33333	13
1282	0	0	1	1	3	-0.5	1	1	1	1	1	2	64	24	5	1	2	44.6163	4	1	1	1	5.83333	6	13.75	0	2	I am busy or stressed	drink a large glass of water	0	98	If I want an unhealthy snack because I am busy or stressed, then I will drink a large glass of water	5	1	6	7	6	13
1283	0	0	1	1	3	-0.5	1	1	2	0	1	3	61	#NULL!	5	4	4	26.1427	3	2	1	2	4.41667	7	20.25	0	1	I start with one piece but then keep eating	eat fresh vegetables and dip	0	98	If I want an unhealthy snack because I start with one piece but then keep eating, then I will eat fresh vegetables and dip	6	1	4	6.66667	4.5	12.5
1284	0	0	1	1	3	-0.5	1	1	2	1	1	1	63	13	4	4	1	24.2188	2	2	1	2	4.58333	4.66667	6	0	2	I am busy or stressed	eat a piece of fruit	1	0	If I want an unhealthy snack because I am busy or stressed, then I will eat a piece of fruit	5	3	4.33333	6.33333	5.66667	12
1285	0	0	1	1	3	-0.5	1	1	1	0	2	4	36	#NULL!	1	2	2	27.7323	3	1	1	1	2.41667	6	5.25	0	5	I want to reward myself	drink tea	1	1	If I want an unhealthy snack because I want to reward myself, then I will drink tea	3	2	4.25	4.33333	5.83333	12
1286	0	0	1	1	3	-0.5	1	1	1	0	1	3	51	#NULL!	1	6	3	30.0266	4	2	1	3	2.58333	4.66667	26.75	0	3	I am drinking tea or coffee	eat a smaller amount	0	98	If I want an unhealthy snack because I am drinking tea or coffee, then I will eat a smaller amount	2	5	2.58333	6	3.6	11.75
1287	0	0	1	1	3	-0.5	1	1	1	1	1	3	62	3	5	2	2	32.5817	4	2	1	3	3.33333	6	53.5	0	1	the snack is right in front of me	move the snack into a cupboard	0	98	If I want an unhealthy snack because the snack is right in front of me, then I will move the snack into a cupboard	4	2	4.25	5.66667	4.5	11.25
1288	0	0	1	1	3	-0.5	1	1	1	0	1	2	62	#NULL!	2	6	4	30.0041	4	2	1	3	1.75	5.66667	13.5	0	1	someone offers me a snack	eat a piece of fruit	0	98	If I want an unhealthy snack because someone offers me a snack, then I will eat a piece of fruit	1	5	2.08333	5.66667	4.5	11.25
1289	0	0	1	1	3	-0.5	1	1	1	1	1	2	59	4	3	3	4	41.4541	4	2	1	3	4.25	5	20.75	0	1	I am sad	drink tea	0	98	If I want an unhealthy snack because I am sad, then I will drink tea	0	0	3.83333	4	4	11
1290	0	0	1	1	3	-0.5	1	1	1	0	2	4	62	#NULL!	6	4	3	28.699	3	2	1	2	4.5	6	8	0	2	I am drinking tea or coffee	eat a piece of fruit	0	98	If I want an unhealthy snack because I am drinking tea or coffee, then I will eat a piece of fruit	6	2	4.41667	7	5.5	11
1291	0	0	1	1	3	-0.5	1	1	2	0	1	2	65	#NULL!	4	3	5	29.7778	3	1	1	1	3.75	3	20.5	0	1	I am bored	drink a large glass of water	0	98	If I want an unhealthy snack because I am bored, then I will drink a large glass of water	2	3	4	5	3.33333	10.75
1292	0	0	1	1	3	-0.5	1	1	2	0	1	3	61	#NULL!	0	4	4	25.0995	3	1	1	1	3.25	4	16.25	0	1	I have a craving	eat a smaller amount	0	98	If I want an unhealthy snack because I have a craving, then I will eat a smaller amount	1	4	3.83333	4	4	10.75
1293	0	0	1	1	3	-0.5	1	1	2	0	1	3	60	#NULL!	3	5	4	30.0433	4	2	1	3	3.33333	6	29.5	0	3	I start with one piece but then keep eating	eat a piece of fruit	0	98	If I want an unhealthy snack because I start with one piece but then keep eating, then I will eat a piece of fruit	4	5	3.75	5	4	10.25
1294	0	0	1	1	3	-0.5	1	1	2	0	1	2	43	#NULL!	4	4	5	27.0416	3	1	1	1	4.16667	6	4	0	2	I am bored	eat a piece of fruit	0	98	If I want an unhealthy snack because I am bored, then I will eat a piece of fruit	4	4	4	3	4.5	10.25
1295	0	0	1	1	3	-0.5	1	1	1	0	1	3	47	#NULL!	3	1	1	26.5668	3	1	1	1	6.41667	1	2	0	3	I want to reward myself	drink a large glass of water	0	98	If I want an unhealthy snack because I want to reward myself, then I will drink a large glass of water	2	6	4.08333	3.33333	3.5	10.25
1296	0	0	1	1	3	-0.5	1	1	2	0	1	4	25	#NULL!	2	6	5	25.5296	3	2	1	2	3.25	7	20.25	0	1	I have a craving	eat a piece of fruit	0	98	If I want an unhealthy snack because I have a craving, then I will eat a piece of fruit	1	2	4.83333	5.33333	3	10
1297	0	0	1	1	3	-0.5	1	1	1	0	1	2	61	#NULL!	4	4	4	30.7958	4	1	1	1	7	4	11	0	3	it is part of a celebration or special event	drink a large glass of water	0	98	If I want an unhealthy snack because it is part of a celebration or special event, then I will drink a large glass of water	4	4	4	4	4	10
1298	0	0	1	1	3	-0.5	1	1	1	0	1	2	45	#NULL!	4	2	4	28.4091	3	1	1	0	6	4.66667	9.5	0	1	the snack is right in front of me	move the snack into a cupboard	0	98	If I want an unhealthy snack because the snack is right in front of me, then I will move the snack into a cupboard	2	3	3.16667	4.66667	4.5	10
1299	0	0	1	1	3	-0.5	1	1	2	0	1	4	28	#NULL!	3	5	3	48.6111	4	2	1	2	3.41667	4	8.75	0	3	I am bored	take the food out of the packet and put it on a plate	0	98	If I want an unhealthy snack because I am bored, then I will take the food out of the packet and put it on a plate	4	4	3.83333	4	3.83333	10
1300	0	0	1	1	3	-0.5	1	1	2	0	1	1	61	#NULL!	4	6	5	25.5937	3	2	1	2	2.83333	5	9.5	0	1	I have a craving	eat a smaller amount	1	1	If I want an unhealthy snack because I have a craving, then I will eat a smaller amount	7	3	4	2	2	9.25
1301	0	0	1	1	3	-0.5	1	1	1	0	1	4	41	#NULL!	4	1	3	33.241	4	2	1	3	3	5	15.25	0	3	I have arrived home	eat a piece of fruit	0	98	If I want an unhealthy snack because I have arrived home, then I will eat a piece of fruit	3	3	3	5	5	9
1302	0	0	1	1	3	-0.5	1	1	1	1	1	1	47	8	6	1	5	57.8567	4	2	1	2	4.08333	4	12	0	2	I have a craving	eat a smaller amount	1	1	If I want an unhealthy snack because I have a craving, then I will eat a smaller amount	5	2	5.33333	5.33333	4.33333	9
1303	0	0	1	1	3	-0.5	1	1	1	0	1	1	61	#NULL!	7	1	2	35.0199	4	2	1	2	6.5	1.66667	11	0	1	I am drinking alcohol	eat fresh vegetables and dip	1	1	If I want an unhealthy snack because I am drinking alcohol, then I will eat fresh vegetables and dip	7	1	6	2	2	8.75
1304	0	0	1	1	3	-0.5	1	1	1	0	1	3	57	#NULL!	7	3	1	30.8642	4	2	1	2	4.08333	4.33333	10	0	1	I am in front of a TV or computer	eat a piece of fruit	0	98	If I want an unhealthy snack because I am in front of a TV or computer, then I will eat a piece of fruit	6	4	3.08333	5	3.16667	8.75
1305	0	0	1	1	3	-0.5	1	1	2	0	1	1	38	#NULL!	4	1	5	30.2978	4	1	1	1	3.58333	6.33333	9.25	0	1	someone offers me a snack	eat a smaller amount	1	1	If I want an unhealthy snack because someone offers me a snack, then I will eat a smaller amount	3	5	4.58333	7	5	8.75
1306	0	0	1	1	3	-0.5	1	1	2	1	1	2	59	10	6	2	5	60.232	4	2	1	2	3.75	6	1.25	0	1	I have a craving	eat a piece of fruit	0	98	If I want an unhealthy snack because I have a craving, then I will eat a piece of fruit	7	2	4.75	6	5.66667	8.75
1307	0	0	1	1	3	-0.5	1	1	1	0	1	4	41	#NULL!	3	1	3	32.1463	4	2	1	3	4.08333	5	11.25	0	1	I am bored	eat a piece of fruit	1	1	If I want an unhealthy snack because I am bored, then I will eat a piece of fruit	4	3	3.83333	5.33333	4.5	8.5
1308	0	0	1	1	3	-0.5	1	1	1	1	1	4	63	37	4	4	4	73.9645	4	2	1	2	1.83333	7	11	0	1	I am busy or stressed	eat a piece of fruit	0	98	If I want an unhealthy snack because I am busy or stressed, then I will eat a piece of fruit	6	2	5.16667	5.33333	6.33333	8.5
1309	0	0	1	1	3	-0.5	1	1	2	0	1	3	61	#NULL!	7	4	5	32.45	4	1	1	1	3.08333	7	9.75	0	2	the snack is right in front of me	eat a piece of fruit	0	98	If I want an unhealthy snack because the snack is right in front of me, then I will eat a piece of fruit	7	5	3.5	5.33333	4.5	8.5
1310	0	0	1	1	3	-0.5	1	1	1	0	1	1	45	#NULL!	3	3	1	34.626	4	1	1	1	4	4	5.5	0	5	I am bored	do a chore or task	1	0	If I want an unhealthy snack because I am bored, then I will do a chore or task	3	3	4.33333	6	1	8.5
1311	0	0	1	1	3	-0.5	1	1	2	0	1	3	47	#NULL!	3	4	4	27.6361	3	1	1	0	3.91667	4	3.5	0	1	I am bored	eat a piece of fruit	0	98	If I want an unhealthy snack because I am bored, then I will eat a piece of fruit	3	3	4	4	4	8.25
1312	0	0	1	1	3	-0.5	1	1	2	0	1	3	51	#NULL!	4	0	4	35.0589	4	2	1	2	4.91667	6	2.5	0	1	I am happy	drink a large glass of water	0	98	If I want an unhealthy snack because I am happy, then I will drink a large glass of water	3	1	4.33333	7	7	8.25
1313	0	0	1	1	3	-0.5	1	1	1	1	1	3	58	10	7	0	5	85.3333	4	1	1	1	7	7	0	0	1	I am in front of a TV or computer	eat a piece of fruit	0	98	If I want an unhealthy snack because I am in front of a TV or computer, then I will eat a piece of fruit	0	5	4	5	4	8.25
1314	0	0	1	1	3	-0.5	1	1	2	1	1	4	35	4	4	1	2	25.7117	3	2	1	3	5.16667	2	24.25	0	2	I am happy	chat to someone for 5 minutes	0	98	If I want an unhealthy snack because I am happy, then I will chat to someone for 5 minutes	3	2	4.41667	5	4.83333	8
1315	0	0	1	1	3	-0.5	1	1	2	0	1	1	52	#NULL!	6	5	4	30.2978	4	1	1	1	3.5	6	21.5	0	1	I have a craving	go for a walk	0	98	If I want an unhealthy snack because I have a craving, then I will go for a walk	5	5	4.5	6	5.16667	8
1316	0	0	1	1	3	-0.5	1	1	2	0	1	1	54	#NULL!	7	1	2	55.5556	4	1	1	0	3.5	4	10	0	5	I want to reward myself	drink a large glass of water	1	0	If I want an unhealthy snack because I want to reward myself, then I will drink a large glass of water	7	1	1	4	4	8
1317	0	0	1	1	3	-0.5	1	1	1	0	1	4	61	#NULL!	4	2	2	33.6012	4	1	1	1	5	6	13.5	0	1	I am sad	go for a walk	0	98	If I want an unhealthy snack because I am sad, then I will go for a walk	5	3	4.75	6	5.5	7.75
1318	0	0	1	1	3	-0.5	1	1	2	0	1	3	40	#NULL!	7	3	4	25.7117	3	1	1	1	4	4	13.25	0	1	people around me are eating	eat a smaller amount	0	98	If I want an unhealthy snack because people around me are eating, then I will eat a smaller amount	6	3	4.58333	4	4	7.75
1319	0	0	1	1	3	-0.5	1	1	1	0	1	1	45	#NULL!	4	3	3	65.9722	4	1	1	1	4.33333	4	9.25	0	3	I want to reward myself	eat a piece of fruit	0	98	If I want an unhealthy snack because I want to reward myself, then I will eat a piece of fruit	4	3	4	4.33333	3.83333	7.75
1320	0	0	1	1	3	-0.5	1	1	2	1	2	2	59	17	4	5	3	27.3399	3	1	1	1	2.58333	6	10.5	0	3	I am happy	listen to music	0	98	If I want an unhealthy snack because I am happy, then I will listen to music	2	2	3.91667	4	4	7.5
1321	0	0	1	1	3	-0.5	1	1	1	0	1	3	49	#NULL!	6	0	2	26.2164	3	2	1	3	7	7	5.25	0	1	I am drinking alcohol	eat a smaller amount	0	98	If I want an unhealthy snack because I am drinking alcohol, then I will eat a smaller amount	6	1	5	6	5.66667	7.5
1322	0	0	1	1	3	-0.5	1	1	2	0	1	1	45	#NULL!	4	6	5	33.0579	4	1	1	1	2.16667	6.66667	24	0	1	I start with one piece but then keep eating	eat a piece of fruit	0	98	If I want an unhealthy snack because I start with one piece but then keep eating, then I will eat a piece of fruit	6	3	3.16667	7	4.83333	7
1323	0	0	1	1	3	-0.5	1	1	2	0	1	4	58	#NULL!	5	0	5	38.9575	4	1	1	0	5.33333	4	10.25	0	4	I am drinking alcohol	eat fresh vegetables and dip	0	98	If I want an unhealthy snack because I am drinking alcohol, then I will eat fresh vegetables and dip	4	1	4.83333	5	4	7
1324	0	0	1	1	3	-0.5	1	1	1	0	1	3	44	#NULL!	2	5	4	25.9259	3	2	1	3	3.75	6	8.75	0	1	I have a craving	drink tea	0	98	If I want an unhealthy snack because I have a craving, then I will drink tea	4	3	4.33333	6	4.33333	7
1325	0	0	1	1	3	-0.5	1	1	2	0	1	2	59	#NULL!	5	4	4	28.0863	3	1	1	1	5.66667	5.33333	24	0	1	I have a craving	eat a piece of fruit	0	98	If I want an unhealthy snack because I have a craving, then I will eat a piece of fruit	6	0	6.58333	5	5.16667	6.5
1326	0	0	1	1	3	-0.5	1	1	2	0	1	4	63	#NULL!	6	1	5	30.863	4	1	1	1	6.91667	6.66667	2	0	1	I am drinking alcohol	eat fresh vegetables and dip	0	98	If I want an unhealthy snack because I am drinking alcohol, then I will eat fresh vegetables and dip	6	1	7	7	5.66667	6.5
1327	0	0	1	1	3	-0.5	1	1	2	0	1	3	53	#NULL!	5	4	4	32.6905	4	2	1	3	3.41667	5.33333	22.75	0	1	someone offers me a snack	politely say "No thankyou!"	0	98	If I want an unhealthy snack because someone offers me a snack, then I will politely say "No thankyou!"	4	4	3.83333	4.33333	4	6
1328	0	0	1	1	3	-0.5	1	1	1	1	1	1	65	29	1	1	2	54.2406	4	2	1	3	6	4	7.25	0	2	someone offers me a snack	politely say "No thankyou!"	0	98	If I want an unhealthy snack because someone offers me a snack, then I will politely say "No thankyou!"	2	2	6.83333	4	1	5.75
1329	0	0	1	1	3	-0.5	1	1	1	0	1	1	20	#NULL!	4	4	3	30.0041	4	1	1	0	4.5	4	4.75	0	3	I have arrived home	eat a piece of fruit	0	98	If I want an unhealthy snack because I have arrived home, then I will eat a piece of fruit	3	3	4	4	3.83333	5.75
1330	0	0	1	1	3	-0.5	1	1	1	0	1	2	54	#NULL!	7	1	3	26.5731	3	1	1	1	6.33333	5	12.5	0	2	I am drinking tea or coffee	eat a smaller amount	0	98	If I want an unhealthy snack because I am drinking tea or coffee, then I will eat a smaller amount	7	1	6.41667	6	6.83333	5.5
1331	0	0	1	1	3	-0.5	1	1	1	0	1	2	60	#NULL!	5	2	4	27.7177	3	2	1	3	4.66667	5.33333	12.5	0	2	I have arrived home	drink a large glass of water	0	98	If I want an unhealthy snack because I have arrived home, then I will drink a large glass of water	5	2	4.33333	6	4.66667	5.25
1332	0	0	1	1	3	-0.5	1	1	2	0	1	1	64	#NULL!	6	1	3	30.3593	4	2	1	2	5.41667	3.33333	4	0	1	I start with one piece but then keep eating	eat a piece of fruit	1	1	If I want an unhealthy snack because I start with one piece but then keep eating, then I will eat a piece of fruit	2	3	5.66667	5	5	5.25
1333	0	0	1	1	3	-0.5	1	1	1	0	1	3	58	#NULL!	6	0	3	31.8844	4	1	1	0	6.25	4	24.25	0	4	I am happy	drink a large glass of water	1	0	If I want an unhealthy snack because I am happy, then I will drink a large glass of water	4	0	5.41667	4	3	5
1334	0	0	1	1	3	-0.5	1	1	2	0	1	4	45	#NULL!	5	4	5	26.3702	3	1	1	1	3.66667	6	22.25	0	1	I have a craving	eat a piece of fruit	0	98	If I want an unhealthy snack because I have a craving, then I will eat a piece of fruit	6	4	4.5	7	4.33333	5
1335	0	0	1	1	3	-0.5	1	1	2	0	1	2	63	#NULL!	3	4	3	37.2907	4	1	1	0	4.25	6	6	0	1	someone offers me a snack	politely say "No thankyou!"	0	98	If I want an unhealthy snack because someone offers me a snack, then I will politely say "No thankyou!"	3	4	4.75	5	4.83333	4.75
1336	0	0	1	1	3	-0.5	1	1	2	0	1	4	61	#NULL!	4	2	4	30.8185	4	2	1	3	5.75	5	26.5	0	1	I start with one piece but then keep eating	eat a piece of fruit	0	98	If I want an unhealthy snack because I start with one piece but then keep eating, then I will eat a piece of fruit	6	2	5.83333	4.33333	4.33333	4.25
1337	0	0	1	1	3	-0.5	1	1	1	0	1	3	28	#NULL!	4	2	4	27.9155	3	1	1	1	4.91667	6	9.5	0	3	the snack is right in front of me	eat a smaller amount	0	98	If I want an unhealthy snack because the snack is right in front of me, then I will eat a smaller amount	3	1	6	6	4.5	4.25
1338	0	0	1	1	3	-0.5	1	1	2	0	1	2	52	#NULL!	0	6	2	25.711	3	1	1	1	3.5	4.33333	10.75	0	1	I am in front of a TV or computer	take the food out of the packet and put it on a plate	0	98	If I want an unhealthy snack because I am in front of a TV or computer, then I will take the food out of the packet and put it on a plate	1	2	3.16667	4.33333	4.66667	4
1339	0	0	1	1	3	-0.5	1	1	2	0	1	3	57	#NULL!	4	2	5	26.1224	3	2	1	2	4	4	10.5	0	1	I start with one piece but then keep eating	drink a large glass of water	0	98	If I want an unhealthy snack because I start with one piece but then keep eating, then I will drink a large glass of water	5	1	5.08333	4	5	4
1340	0	0	1	1	3	-0.5	1	1	1	0	1	1	57	#NULL!	0	1	4	27.4286	3	2	1	2	3.41667	2	6.5	0	1	I want to reward myself	take a break	0	98	If I want an unhealthy snack because I want to reward myself, then I will take a break	0	0	5	4	5.33333	3.5
1341	0	0	1	1	3	-0.5	1	1	2	1	1	4	51	1	5	1	5	23.7332	2	2	1	3	6.75	6	2.75	0	1	I am in front of a TV or computer	drink a large glass of water	0	98	If I want an unhealthy snack because I am in front of a TV or computer, then I will drink a large glass of water	5	2	6.91667	6	5.16667	3.5
1342	0	0	1	1	3	-0.5	1	1	2	1	1	4	58	5	4	3	3	28.6215	3	2	1	3	4.83333	4.66667	7.75	0	1	I am drinking tea or coffee	eat a smaller amount	0	98	If I want an unhealthy snack because I am drinking tea or coffee, then I will eat a smaller amount	4	3	4.25	5	4.66667	3.25
1343	0	0	1	1	3	-0.5	1	1	2	1	1	2	63	14	5	1	5	33.5315	4	2	1	2	6	6	5.5	0	1	I am sad	drink a large glass of water	0	98	If I want an unhealthy snack because I am sad, then I will drink a large glass of water	3	2	4.91667	2	3.5	3.25
1344	0	0	1	1	3	-0.5	1	1	2	0	1	2	62	#NULL!	4	2	5	30.2978	4	2	1	2	4.83333	6	4.5	0	1	I have arrived home	drink a large glass of water	0	98	If I want an unhealthy snack because I have arrived home, then I will drink a large glass of water	4	2	4.83333	5	6	2.75
1345	0	0	1	1	3	-0.5	1	1	2	1	2	3	57	4	6	2	4	20.4444	2	1	1	1	6.16667	2.33333	4	0	2	it is part of a celebration or special event	eat a smaller amount	0	98	If I want an unhealthy snack because it is part of a celebration or special event, then I will eat a smaller amount	7	1	7	7	5.66667	2.75
1346	0	0	1	1	3	-0.5	1	1	2	0	1	3	53	#NULL!	5	3	5	26.5625	3	2	1	3	4.33333	6	3.25	0	1	I have a craving	eat fresh vegetables and dip	0	98	If I want an unhealthy snack because I have a craving, then I will eat fresh vegetables and dip	4	1	5.66667	6	5	2.75
1347	0	0	1	1	3	-0.5	1	1	1	0	1	2	62	#NULL!	3	2	5	28.7347	3	1	1	0	5.58333	5.33333	3	0	1	I am drinking tea or coffee	do a chore or task	0	98	If I want an unhealthy snack because I am drinking tea or coffee, then I will do a chore or task	5	1	5.41667	6.33333	4	2.75
1348	0	0	1	1	3	-0.5	1	1	2	0	1	2	60	#NULL!	5	2	5	36.7309	4	2	1	2	3.75	6	52.25	0	3	people around me are eating	eat a smaller amount	0	98	If I want an unhealthy snack because people around me are eating, then I will eat a smaller amount	6	0	5.66667	7	6.83333	2.5
1349	0	0	1	1	3	-0.5	1	1	1	0	1	3	48	#NULL!	7	1	5	25.1559	3	2	1	3	6.33333	5.66667	7	0	1	I want to reward myself	eat a smaller amount	0	98	If I want an unhealthy snack because I want to reward myself, then I will eat a smaller amount	7	2	5.91667	7	5.83333	2.5
1350	0	0	1	1	3	-0.5	1	1	2	0	1	2	52	#NULL!	4	2	2	25.9695	3	1	1	1	6	5.33333	3.75	0	1	I have a craving	do a chore or task	0	98	If I want an unhealthy snack because I have a craving, then I will do a chore or task	4	1	5.33333	3.33333	2	2.5
1351	0	0	1	1	3	-0.5	1	1	2	0	1	3	56	#NULL!	6	2	3	25.5296	3	1	1	1	4.25	4	3.25	0	2	it is part of a celebration or special event	eat a piece of fruit	0	98	If I want an unhealthy snack because it is part of a celebration or special event, then I will eat a piece of fruit	5	3	4.41667	4	4	2.5
1352	0	0	1	1	3	-0.5	1	1	2	0	1	3	30	#NULL!	6	1	3	25.2092	3	2	1	3	5.5	6.33333	3	0	1	I am drinking alcohol	eat a piece of fruit	0	98	If I want an unhealthy snack because I am drinking alcohol, then I will eat a piece of fruit	7	2	6.16667	6.33333	5	2.5
1353	0	0	1	1	3	-0.5	1	1	2	0	1	4	45	#NULL!	6	0	4	28.3447	3	1	1	1	6.83333	6	2.25	0	1	I have a craving	eat a smaller amount	0	98	If I want an unhealthy snack because I have a craving, then I will eat a smaller amount	6	1	7	6	6	2.5
1354	0	0	1	1	3	-0.5	1	1	2	0	1	4	47	#NULL!	7	4	5	26.3465	3	1	1	1	5.91667	7	5.5	0	1	I am in front of a TV or computer	eat a piece of fruit	0	98	If I want an unhealthy snack because I am in front of a TV or computer, then I will eat a piece of fruit	5	2	6.5	4	6.33333	2
1355	0	0	1	1	3	-0.5	1	1	2	0	1	2	47	#NULL!	5	5	5	25.6544	3	1	1	0	6.58333	2	1.25	0	3	I am happy	drink tea	1	1	If I want an unhealthy snack because I am happy, then I will drink tea	2	2	6	4	4	2
1356	0	0	1	1	3	-0.5	1	1	1	0	1	2	65	#NULL!	6	1	4	29.737	3	2	1	2	5.08333	5.66667	2.75	0	1	the snack is right in front of me	eat a piece of fruit	0	98	If I want an unhealthy snack because the snack is right in front of me, then I will eat a piece of fruit	4	3	3.91667	5	5.66667	1.75
1357	0	0	1	1	3	-0.5	1	1	2	0	1	3	36	#NULL!	7	1	4	37.8583	4	2	1	3	6.75	7	1.75	0	1	I am drinking tea or coffee	drink a large glass of water	1	1	If I want an unhealthy snack because I am drinking tea or coffee, then I will drink a large glass of water	7	1	4	1	7	1.75
1358	0	0	1	1	3	-0.5	1	1	2	0	1	1	58	#NULL!	3	4	4	39.5554	4	2	1	2	4.83333	7	13	0	1	I am in front of a TV or computer	eat a piece of fruit	0	98	If I want an unhealthy snack because I am in front of a TV or computer, then I will eat a piece of fruit	3	2	4.16667	6	5	1.5
1359	0	0	1	1	3	-0.5	1	1	2	1	1	4	64	10	4	4	4	47.6562	4	2	1	3	5	4.66667	7.25	0	2	I am in front of a TV or computer	drink tea	0	98	If I want an unhealthy snack because I am in front of a TV or computer, then I will drink tea	5	1	5.91667	4	4	1.25
1360	0	0	1	1	3	-0.5	1	1	2	0	1	3	55	#NULL!	6	2	4	25.5354	3	2	1	2	5.5	6.66667	5.5	0	1	it is part of a celebration or special event	eat fresh vegetables and dip	1	1	If I want an unhealthy snack because it is part of a celebration or special event, then I will eat fresh vegetables and dip	7	1	6.16667	7	6.83333	1.25
1361	0	0	1	1	3	-0.5	1	1	1	1	1	2	61	5	2	3	5	42.6657	4	1	1	0	6.25	7	10.25	0	1	I am in front of a TV or computer	do a chore or task	0	98	If I want an unhealthy snack because I am in front of a TV or computer, then I will do a chore or task	3	1	7	7	7	1
1362	0	0	1	1	3	-0.5	1	1	1	1	1	2	59	19	6	3	5	18.8707	2	1	1	0	6.41667	5	3.5	0	3	people around me are eating	eat a piece of fruit	0	98	If I want an unhealthy snack because people around me are eating, then I will eat a piece of fruit	6	1	7	5	6	1
1363	0	0	1	1	3	-0.5	1	1	2	0	1	2	39	#NULL!	4	1	4	28.3447	3	2	1	2	6	5.66667	0.75	0	1	the snack is right in front of me	eat a piece of fruit	0	98	If I want an unhealthy snack because the snack is right in front of me, then I will eat a piece of fruit	3	0	5.83333	5	5.16667	0.75
1364	0	0	1	1	3	-0.5	1	1	1	1	1	4	39	5	7	0	5	26.7698	3	2	1	2	6.41667	7	4.25	0	1	I am bored	eat a piece of fruit	0	98	If I want an unhealthy snack because I am bored, then I will eat a piece of fruit	7	0	6.41667	7	7	0.5
1365	0	0	1	1	3	-0.5	1	1	2	0	1	2	64	#NULL!	7	0	5	26.4463	3	1	1	1	7	7	35	0	1	I am happy	eat fresh vegetables and dip	0	98	If I want an unhealthy snack because I am happy, then I will eat fresh vegetables and dip	7	2	7	5	7	0
1366	0	0	1	1	3	-0.5	1	1	2	0	1	4	47	#NULL!	4	2	3	32.6294	4	1	1	1	2.83333	6	9	0	3	I am sad	eat a smaller amount	0	98	If I want an unhealthy snack because I am sad, then I will eat a smaller amount	5	5	4	4	4	0
1367	0	0	1	1	3	-0.5	1	1	1	0	1	2	50	#NULL!	7	0	3	26.2966	3	2	1	3	6.5	4	0.25	0	1	I am in front of a TV or computer	drink a large glass of water	0	98	If I want an unhealthy snack because I am in front of a TV or computer, then I will drink a large glass of water	7	0	7	4	4	0
1368	0	0	1	1	3	-0.5	1	1	1	1	1	2	65	6	7	0	4	32.6608	4	2	1	3	7	7	0.25	0	1	the snack is right in front of me	drink a large glass of water	0	98	If I want an unhealthy snack because the snack is right in front of me, then I will drink a large glass of water	7	0	7	7	7	0
1369	0	0	1	0	3	-0.5	1	1	1	1	1	3	65	11	4	5	3	28.3937	3	1	1	1	3.41667	6.33333	99.25	0	1	I have a craving	eat a piece of fruit	0	98	If I want an unhealthy snack because I have a craving, then I will eat a piece of fruit	#NULL!	#NULL!	#NULL!	#NULL!	#NULL!	#NULL!
1370	0	0	1	0	3	-0.5	1	1	2	1	1	4	54	7	5	5	5	31.6337	4	2	1	2	4.25	6	98	0	4	someone offers me a snack	chat to someone for 5 minutes	0	98	If I want an unhealthy snack because someone offers me a snack, then I will chat to someone for 5 minutes	#NULL!	#NULL!	#NULL!	#NULL!	#NULL!	#NULL!
1371	0	0	1	0	3	-0.5	1	1	1	1	1	4	35	1	5	4	3	20.9024	2	1	1	0	1.91667	4.33333	97	0	4	I am drinking tea or coffee	take a break	1	1	If I want an unhealthy snack because I am drinking tea or coffee, then I will take a break	#NULL!	#NULL!	#NULL!	#NULL!	#NULL!	#NULL!
1372	0	0	1	0	3	-0.5	1	1	1	1	1	2	61	24	1	6	4	36.157	4	1	1	1	1.83333	7	78.5	0	1	I am in front of a TV or computer	drink a large glass of water	0	98	If I want an unhealthy snack because I am in front of a TV or computer, then I will drink a large glass of water	#NULL!	#NULL!	#NULL!	#NULL!	#NULL!	#NULL!
1373	0	0	1	0	3	-0.5	1	1	1	0	1	1	61	#NULL!	3	5	2	36.7537	4	2	1	2	3	5	72	0	2	I start with one piece but then keep eating	take the food out of the packet and put it on a plate	0	98	If I want an unhealthy snack because I start with one piece but then keep eating, then I will take the food out of the packet and put it on a plate	#NULL!	#NULL!	#NULL!	#NULL!	#NULL!	#NULL!
1374	0	0	1	0	3	-0.5	1	1	1	0	1	4	21	#NULL!	2	5	4	29.7004	3	2	1	3	2.83333	6.66667	66	0	2	I have a craving	do a chore or task	0	98	If I want an unhealthy snack because I have a craving, then I will do a chore or task	#NULL!	#NULL!	#NULL!	#NULL!	#NULL!	#NULL!
1375	0	0	1	0	3	-0.5	1	1	2	1	1	2	65	4	1	2	4	29.7778	3	2	1	3	3.16667	4	55.5	0	2	I am bored	eat a piece of fruit	0	98	If I want an unhealthy snack because I am bored, then I will eat a piece of fruit	#NULL!	#NULL!	#NULL!	#NULL!	#NULL!	#NULL!
1376	0	0	1	0	3	-0.5	1	1	1	1	1	2	59	14	3	3	3	45.2545	4	2	1	2	4.91667	6	53.5	0	1	I am in front of a TV or computer	drink a large glass of water	0	98	If I want an unhealthy snack because I am in front of a TV or computer, then I will drink a large glass of water	#NULL!	#NULL!	#NULL!	#NULL!	#NULL!	#NULL!
1377	0	0	1	0	3	-0.5	1	1	2	1	1	4	46	15	2	5	5	27.8876	3	2	1	3	3.33333	5.33333	50	0	2	I have arrived home	drink tea	0	98	If I want an unhealthy snack because I have arrived home, then I will drink tea	#NULL!	#NULL!	#NULL!	#NULL!	#NULL!	#NULL!
1378	0	0	1	0	3	-0.5	1	1	1	0	1	4	64	#NULL!	5	6	4	26.309	3	2	1	3	3.16667	5.33333	49.5	0	1	I have a craving	eat a piece of fruit	0	98	If I want an unhealthy snack because I have a craving, then I will eat a piece of fruit	#NULL!	#NULL!	#NULL!	#NULL!	#NULL!	#NULL!
1379	0	0	1	0	3	-0.5	1	1	1	0	1	2	40	#NULL!	4	3	4	26.7299	3	1	1	1	2	6	45	0	3	I am busy or stressed	listen to music	1	1	If I want an unhealthy snack because I am busy or stressed, then I will listen to music	#NULL!	#NULL!	#NULL!	#NULL!	#NULL!	#NULL!
1380	0	0	1	0	3	-0.5	1	1	2	1	1	2	60	25	4	3	4	36.4525	4	2	1	3	3.75	5.33333	44.25	0	1	I am in front of a TV or computer	drink a large glass of water	0	98	If I want an unhealthy snack because I am in front of a TV or computer, then I will drink a large glass of water	#NULL!	#NULL!	#NULL!	#NULL!	#NULL!	#NULL!
1381	0	0	1	0	3	-0.5	1	1	1	1	1	4	63	3	5	4	4	30.4709	4	2	1	2	6.33333	5.66667	44.25	0	3	I have arrived home	eat a smaller amount	0	98	If I want an unhealthy snack because I have arrived home, then I will eat a smaller amount	#NULL!	#NULL!	#NULL!	#NULL!	#NULL!	#NULL!
1382	0	0	1	0	3	-0.5	1	1	1	0	1	3	62	#NULL!	4	4	4	41.8733	4	2	1	2	3.16667	4	43	0	2	I am bored	eat a smaller amount	0	98	If I want an unhealthy snack because I am bored, then I will eat a smaller amount	#NULL!	#NULL!	#NULL!	#NULL!	#NULL!	#NULL!
1383	0	0	1	0	3	-0.5	1	1	1	0	1	3	29	#NULL!	4	3	3	27.7778	3	2	1	3	3.75	3.66667	37.5	0	3	I am bored	go for a walk	0	98	If I want an unhealthy snack because I am bored, then I will go for a walk	#NULL!	#NULL!	#NULL!	#NULL!	#NULL!	#NULL!
1384	0	0	1	0	3	-0.5	1	1	1	1	1	4	65	15	3	5	4	26.2346	3	1	1	1	5.83333	4	36.75	0	1	I want to reward myself	go for a walk	0	98	If I want an unhealthy snack because I want to reward myself, then I will go for a walk	#NULL!	#NULL!	#NULL!	#NULL!	#NULL!	#NULL!
1385	0	0	1	0	3	-0.5	1	1	1	1	1	2	63	23	7	2	5	40.1592	4	1	1	1	3.83333	6	32.75	0	2	I am happy	do a chore or task	0	98	If I want an unhealthy snack because I am happy, then I will do a chore or task	#NULL!	#NULL!	#NULL!	#NULL!	#NULL!	#NULL!
1386	0	0	1	0	3	-0.5	1	1	1	1	1	3	42	16	2	5	5	23.4874	2	2	1	2	2.41667	6.66667	31.25	0	1	I have a craving	chat to someone for 5 minutes	0	98	If I want an unhealthy snack because I have a craving, then I will chat to someone for 5 minutes	#NULL!	#NULL!	#NULL!	#NULL!	#NULL!	#NULL!
1387	0	0	1	0	3	-0.5	1	1	1	1	1	4	58	2	7	0	5	26.4236	3	1	1	1	4.66667	5.66667	29.5	0	3	I am in front of a TV or computer	eat a piece of fruit	0	98	If I want an unhealthy snack because I am in front of a TV or computer, then I will eat a piece of fruit	#NULL!	#NULL!	#NULL!	#NULL!	#NULL!	#NULL!
1388	0	0	1	0	3	-0.5	1	1	2	0	1	3	49	#NULL!	2	5	5	28.0404	3	2	1	2	2.25	5.66667	29.25	0	1	I am bored	eat a piece of fruit	0	98	If I want an unhealthy snack because I am bored, then I will eat a piece of fruit	#NULL!	#NULL!	#NULL!	#NULL!	#NULL!	#NULL!
1389	0	0	1	0	3	-0.5	1	1	1	1	1	4	57	1	6	2	4	35.4308	4	2	1	3	4.33333	6	27.25	0	1	I am bored	eat a piece of fruit	0	98	If I want an unhealthy snack because I am bored, then I will eat a piece of fruit	#NULL!	#NULL!	#NULL!	#NULL!	#NULL!	#NULL!
1390	0	0	1	0	3	-0.5	1	1	2	1	1	3	46	#NULL!	2	6	5	26.8386	3	1	1	1	3.41667	5.33333	26.25	0	1	I start with one piece but then keep eating	drink a large glass of water	0	98	If I want an unhealthy snack because I start with one piece but then keep eating, then I will drink a large glass of water	#NULL!	#NULL!	#NULL!	#NULL!	#NULL!	#NULL!
1391	0	0	1	0	3	-0.5	1	1	1	0	1	4	52	#NULL!	7	1	5	29.4118	3	2	1	3	4.75	6	24.5	0	2	I am bored	eat a piece of fruit	0	98	If I want an unhealthy snack because I am bored, then I will eat a piece of fruit	#NULL!	#NULL!	#NULL!	#NULL!	#NULL!	#NULL!
1392	0	0	1	0	3	-0.5	1	1	2	0	1	1	50	#NULL!	4	4	4	25.9516	3	1	1	1	4	4.66667	24	0	1	I am in front of a TV or computer	do a chore or task	0	98	If I want an unhealthy snack because I am in front of a TV or computer, then I will do a chore or task	#NULL!	#NULL!	#NULL!	#NULL!	#NULL!	#NULL!
1393	0	0	1	0	3	-0.5	1	1	2	0	1	2	42	#NULL!	7	0	5	27.1416	3	2	1	3	7	5.66667	24	0	1	I want to reward myself	eat a smaller amount	1	1	If I want an unhealthy snack because I want to reward myself, then I will eat a smaller amount	#NULL!	#NULL!	#NULL!	#NULL!	#NULL!	#NULL!
1394	0	0	1	0	3	-0.5	1	1	2	1	1	3	65	24	6	5	5	52.5714	4	1	1	0	4.08333	1.66667	23.25	0	1	I am bored	eat a piece of fruit	1	1	If I want an unhealthy snack because I am bored, then I will eat a piece of fruit	#NULL!	#NULL!	#NULL!	#NULL!	#NULL!	#NULL!
1395	0	0	1	0	3	-0.5	1	1	1	1	1	4	29	7	4	6	3	21.2245	2	1	1	1	3.16667	4	22.25	0	3	I have a craving	listen to music	1	1	If I want an unhealthy snack because I have a craving, then I will listen to music	#NULL!	#NULL!	#NULL!	#NULL!	#NULL!	#NULL!
1396	0	0	1	0	3	-0.5	1	1	2	0	1	3	47	#NULL!	6	2	4	27.7177	3	2	1	3	6.75	6	21.75	0	1	I am bored	drink a large glass of water	0	98	If I want an unhealthy snack because I am bored, then I will drink a large glass of water	#NULL!	#NULL!	#NULL!	#NULL!	#NULL!	#NULL!
1397	0	0	1	0	3	-0.5	1	1	1	1	1	2	65	8	6	5	4	37.963	4	2	1	2	2.16667	6.33333	21.75	0	1	I start with one piece but then keep eating	eat a piece of fruit	1	0	If I want an unhealthy snack because I start with one piece but then keep eating, then I will eat a piece of fruit	#NULL!	#NULL!	#NULL!	#NULL!	#NULL!	#NULL!
1398	0	0	1	0	3	-0.5	1	1	2	0	1	2	58	#NULL!	5	2	3	34.2339	4	2	1	3	6	7	20.25	0	1	I am bored	eat a piece of fruit	0	98	If I want an unhealthy snack because I am bored, then I will eat a piece of fruit	#NULL!	#NULL!	#NULL!	#NULL!	#NULL!	#NULL!
1399	0	0	1	0	3	-0.5	1	1	2	0	1	1	56	#NULL!	6	3	3	29.865	3	1	1	1	4.41667	6.33333	20	0	1	I am in front of a TV or computer	drink tea	0	98	If I want an unhealthy snack because I am in front of a TV or computer, then I will drink tea	#NULL!	#NULL!	#NULL!	#NULL!	#NULL!	#NULL!
1400	0	0	1	0	3	-0.5	1	1	1	0	1	4	36	#NULL!	6	6	3	32.6389	4	1	1	0	4.41667	1	19.5	0	4	I have arrived home	eat a piece of fruit	1	1	If I want an unhealthy snack because I have arrived home, then I will eat a piece of fruit	#NULL!	#NULL!	#NULL!	#NULL!	#NULL!	#NULL!
1401	0	0	1	0	3	-0.5	1	1	2	0	1	3	30	#NULL!	1	4	5	45.1654	4	1	1	0	3.66667	7	19	0	1	I am bored	drink a large glass of water	0	98	If I want an unhealthy snack because I am bored, then I will drink a large glass of water	#NULL!	#NULL!	#NULL!	#NULL!	#NULL!	#NULL!
1402	0	0	1	0	3	-0.5	1	1	2	0	1	2	62	#NULL!	6	3	3	49.9541	4	2	1	2	3.33333	4.66667	18.75	0	2	it is part of a celebration or special event	drink a large glass of water	0	98	If I want an unhealthy snack because it is part of a celebration or special event, then I will drink a large glass of water	#NULL!	#NULL!	#NULL!	#NULL!	#NULL!	#NULL!
1403	0	0	1	0	3	-0.5	1	1	2	0	1	2	47	#NULL!	4	3	4	40.404	4	2	1	2	6	5.66667	18.5	0	1	I am bored	drink a large glass of water	1	1	If I want an unhealthy snack because I am bored, then I will drink a large glass of water	#NULL!	#NULL!	#NULL!	#NULL!	#NULL!	#NULL!
1404	0	0	1	0	3	-0.5	1	1	2	0	1	3	24	#NULL!	5	2	4	29.3848	3	1	1	1	5.08333	6	18.5	0	3	I am drinking alcohol	eat a smaller amount	0	98	If I want an unhealthy snack because I am drinking alcohol, then I will eat a smaller amount	#NULL!	#NULL!	#NULL!	#NULL!	#NULL!	#NULL!
1405	0	0	1	0	3	-0.5	1	1	2	0	1	2	30	#NULL!	1	5	4	31.4879	4	2	1	3	3.58333	3.66667	18.25	0	4	I am busy or stressed	drink a large glass of water	0	98	If I want an unhealthy snack because I am busy or stressed, then I will drink a large glass of water	#NULL!	#NULL!	#NULL!	#NULL!	#NULL!	#NULL!
1406	0	0	1	0	3	-0.5	1	1	2	1	1	4	32	0	4	4	3	27.8742	3	1	1	0	3.25	6	18	0	3	I am bored	eat fresh vegetables and dip	0	98	If I want an unhealthy snack because I am bored, then I will eat fresh vegetables and dip	#NULL!	#NULL!	#NULL!	#NULL!	#NULL!	#NULL!
1407	0	0	1	0	3	-0.5	1	1	2	0	1	4	57	#NULL!	6	0	3	51.2653	4	2	1	3	5.5	7	17.75	0	1	it is part of a celebration or special event	eat a smaller amount	0	98	If I want an unhealthy snack because it is part of a celebration or special event, then I will eat a smaller amount	#NULL!	#NULL!	#NULL!	#NULL!	#NULL!	#NULL!
1408	0	0	1	0	3	-0.5	1	1	2	1	1	1	62	4	3	1	3	31.1111	4	1	1	1	6.83333	5	16.5	0	2	I have a craving	drink tea	1	1	If I want an unhealthy snack because I have a craving, then I will drink tea	#NULL!	#NULL!	#NULL!	#NULL!	#NULL!	#NULL!
1409	0	0	1	0	3	-0.5	1	1	2	1	1	2	64	23	2	7	4	39.7083	4	1	1	0	4.83333	6	16.25	0	1	I start with one piece but then keep eating	eat fresh vegetables and dip	0	98	If I want an unhealthy snack because I start with one piece but then keep eating, then I will eat fresh vegetables and dip	#NULL!	#NULL!	#NULL!	#NULL!	#NULL!	#NULL!
1410	0	0	1	0	3	-0.5	1	1	1	1	1	4	64	8	6	1	4	28.616	3	1	1	1	5.5	7	15.5	0	2	people around me are eating	eat a piece of fruit	0	98	If I want an unhealthy snack because people around me are eating, then I will eat a piece of fruit	#NULL!	#NULL!	#NULL!	#NULL!	#NULL!	#NULL!
1411	0	0	1	0	3	-0.5	1	1	2	0	1	4	60	#NULL!	3	2	3	28.8889	3	2	1	2	5.41667	6	15.25	0	3	I am busy or stressed	take a break	0	98	If I want an unhealthy snack because I am busy or stressed, then I will take a break	#NULL!	#NULL!	#NULL!	#NULL!	#NULL!	#NULL!
1412	0	0	1	0	3	-0.5	1	1	1	0	1	4	40	#NULL!	4	4	3	38.5802	4	1	1	1	3	5	13.5	0	3	I am bored	eat a piece of fruit	0	98	If I want an unhealthy snack because I am bored, then I will eat a piece of fruit	#NULL!	#NULL!	#NULL!	#NULL!	#NULL!	#NULL!
1413	0	0	1	0	3	-0.5	1	1	1	1	1	1	56	12	3	4	3	55.5556	4	1	1	1	4	4	13.25	0	3	I start with one piece but then keep eating	take the food out of the packet and put it on a plate	0	98	If I want an unhealthy snack because I start with one piece but then keep eating, then I will take the food out of the packet and put it on a plate	#NULL!	#NULL!	#NULL!	#NULL!	#NULL!	#NULL!
1414	0	0	1	0	3	-0.5	1	1	1	1	1	2	49	2	5	2	4	31.2809	4	2	1	3	3.16667	6	12.75	0	2	I start with one piece but then keep eating	eat a piece of fruit	0	98	If I want an unhealthy snack because I start with one piece but then keep eating, then I will eat a piece of fruit	#NULL!	#NULL!	#NULL!	#NULL!	#NULL!	#NULL!
1415	0	0	1	0	3	-0.5	1	1	1	1	1	2	66	10	5	0	5	30.4867	4	2	1	3	7	7	11.5	0	1	it is part of a celebration or special event	eat a piece of fruit	0	98	If I want an unhealthy snack because it is part of a celebration or special event, then I will eat a piece of fruit	#NULL!	#NULL!	#NULL!	#NULL!	#NULL!	#NULL!
1416	0	0	1	0	3	-0.5	1	1	2	0	1	4	58	#NULL!	3	2	5	30.6689	4	2	1	2	4.75	5	11.25	0	1	I am busy or stressed	take a break	0	98	If I want an unhealthy snack because I am busy or stressed, then I will take a break	#NULL!	#NULL!	#NULL!	#NULL!	#NULL!	#NULL!
1417	0	0	1	0	3	-0.5	1	1	2	0	1	2	20	#NULL!	5	5	1	33.2336	4	1	1	0	5.16667	7	10.5	0	1	I am bored	eat a piece of fruit	0	98	If I want an unhealthy snack because I am bored, then I will eat a piece of fruit	#NULL!	#NULL!	#NULL!	#NULL!	#NULL!	#NULL!
1418	0	0	1	0	3	-0.5	1	1	2	0	1	2	62	#NULL!	6	0	4	30.8248	4	2	1	2	6.91667	7	10.5	0	2	I am drinking alcohol	eat a smaller amount	0	98	If I want an unhealthy snack because I am drinking alcohol, then I will eat a smaller amount	#NULL!	#NULL!	#NULL!	#NULL!	#NULL!	#NULL!
1419	0	0	1	0	3	-0.5	1	1	2	0	1	4	62	#NULL!	7	2	4	32.039	4	1	1	0	3	7	10.25	0	1	I am in front of a TV or computer	drink tea	0	98	If I want an unhealthy snack because I am in front of a TV or computer, then I will drink tea	#NULL!	#NULL!	#NULL!	#NULL!	#NULL!	#NULL!
1420	0	0	1	0	3	-0.5	1	1	2	0	1	3	51	#NULL!	5	1	5	30.8012	4	2	1	2	5	6.33333	10	0	1	I have a craving	drink a large glass of water	0	98	If I want an unhealthy snack because I have a craving, then I will drink a large glass of water	#NULL!	#NULL!	#NULL!	#NULL!	#NULL!	#NULL!
1421	0	0	1	0	3	-0.5	1	1	2	0	2	3	43	#NULL!	5	1	5	25.5354	3	2	1	3	6.41667	5	9.75	0	1	I am in front of a TV or computer	drink tea	0	98	If I want an unhealthy snack because I am in front of a TV or computer, then I will drink tea	#NULL!	#NULL!	#NULL!	#NULL!	#NULL!	#NULL!
1422	0	0	1	0	3	-0.5	1	1	2	0	1	2	31	#NULL!	2	3	3	30.8594	4	1	1	0	4.41667	4.33333	9.75	0	1	the snack is right in front of me	go for a walk	0	98	If I want an unhealthy snack because the snack is right in front of me, then I will go for a walk	#NULL!	#NULL!	#NULL!	#NULL!	#NULL!	#NULL!
1423	0	0	1	0	3	-0.5	1	1	2	1	1	2	52	8	7	3	4	26.3656	3	2	1	2	6.75	7	9.5	0	1	I am bored	eat a smaller amount	1	1	If I want an unhealthy snack because I am bored, then I will eat a smaller amount	#NULL!	#NULL!	#NULL!	#NULL!	#NULL!	#NULL!
1424	0	0	1	0	3	-0.5	1	1	2	0	1	1	37	#NULL!	4	3	1	25.3515	3	1	1	1	3.91667	4	9	0	2	I am bored	take the food out of the packet and put it on a plate	0	98	If I want an unhealthy snack because I am bored, then I will take the food out of the packet and put it on a plate	#NULL!	#NULL!	#NULL!	#NULL!	#NULL!	#NULL!
1425	0	0	1	0	3	-0.5	1	1	1	1	1	2	57	7	5	3	4	35.3491	4	1	1	0	2.16667	5.66667	8.5	0	2	I want to reward myself	listen to music	0	98	If I want an unhealthy snack because I want to reward myself, then I will listen to music	#NULL!	#NULL!	#NULL!	#NULL!	#NULL!	#NULL!
1426	0	0	1	0	3	-0.5	1	1	2	0	1	3	45	#NULL!	0	2	4	30.2978	4	1	1	1	3.16667	7	8.25	0	1	I am sad	chat to someone for 5 minutes	0	98	If I want an unhealthy snack because I am sad, then I will chat to someone for 5 minutes	#NULL!	#NULL!	#NULL!	#NULL!	#NULL!	#NULL!
1427	0	0	1	0	3	-0.5	1	1	1	0	1	2	29	#NULL!	6	1	4	25.3515	3	1	1	0	5.41667	4	7.75	0	1	I am in front of a TV or computer	drink a large glass of water	0	98	If I want an unhealthy snack because I am in front of a TV or computer, then I will drink a large glass of water	#NULL!	#NULL!	#NULL!	#NULL!	#NULL!	#NULL!
1428	0	0	1	0	3	-0.5	1	1	2	0	1	1	56	#NULL!	5	3	5	27.6361	3	2	1	3	4.08333	6	6.5	0	1	I have a craving	eat a piece of fruit	1	0	If I want an unhealthy snack because I have a craving, then I will eat a piece of fruit	#NULL!	#NULL!	#NULL!	#NULL!	#NULL!	#NULL!
1429	0	0	1	0	3	-0.5	1	1	2	0	1	3	42	#NULL!	3	3	5	37.0983	4	1	1	0	5.33333	4	6.5	0	1	I have a craving	eat a smaller amount	0	98	If I want an unhealthy snack because I have a craving, then I will eat a smaller amount	#NULL!	#NULL!	#NULL!	#NULL!	#NULL!	#NULL!
1430	0	0	1	0	3	-0.5	1	1	1	1	1	1	62	17	6	1	5	33.6327	4	1	1	1	3.33333	4.66667	6	0	1	I am bored	eat a piece of fruit	0	98	If I want an unhealthy snack because I am bored, then I will eat a piece of fruit	#NULL!	#NULL!	#NULL!	#NULL!	#NULL!	#NULL!
1431	0	0	1	0	3	-0.5	1	1	1	1	1	3	47	15	3	4	4	43.2099	4	2	1	3	3.83333	5.33333	6	0	2	I am bored	drink a large glass of water	0	98	If I want an unhealthy snack because I am bored, then I will drink a large glass of water	#NULL!	#NULL!	#NULL!	#NULL!	#NULL!	#NULL!
1432	0	0	1	0	3	-0.5	1	1	1	1	1	2	38	4	5	2	4	32.5373	4	2	1	3	5.25	6	5.75	0	1	I am bored	eat a piece of fruit	0	98	If I want an unhealthy snack because I am bored, then I will eat a piece of fruit	#NULL!	#NULL!	#NULL!	#NULL!	#NULL!	#NULL!
1433	0	0	1	0	3	-0.5	1	1	2	0	1	3	33	#NULL!	3	1	5	35.8408	4	2	1	2	3.75	6.33333	5.5	0	1	I am bored	drink a large glass of water	0	98	If I want an unhealthy snack because I am bored, then I will drink a large glass of water	#NULL!	#NULL!	#NULL!	#NULL!	#NULL!	#NULL!
1434	0	0	1	0	3	-0.5	1	1	2	1	1	2	53	16	7	0	5	30.1103	4	2	1	3	5.66667	5.33333	5.25	0	1	I am bored	go for a walk	0	98	If I want an unhealthy snack because I am bored, then I will go for a walk	#NULL!	#NULL!	#NULL!	#NULL!	#NULL!	#NULL!
1435	0	0	1	0	3	-0.5	1	1	2	0	1	2	57	#NULL!	7	1	4	30.3302	4	2	1	2	6.58333	7	5	0	1	I am in front of a TV or computer	drink a large glass of water	0	98	If I want an unhealthy snack because I am in front of a TV or computer, then I will drink a large glass of water	#NULL!	#NULL!	#NULL!	#NULL!	#NULL!	#NULL!
1436	0	0	1	0	3	-0.5	1	1	1	1	1	2	53	23	1	0	4	31.3469	4	2	1	2	7	5.66667	3.75	0	1	I am bored	eat a piece of fruit	0	98	If I want an unhealthy snack because I am bored, then I will eat a piece of fruit	#NULL!	#NULL!	#NULL!	#NULL!	#NULL!	#NULL!
1437	0	0	1	0	3	-0.5	1	1	2	0	1	4	64	#NULL!	5	2	4	33.8741	4	1	1	1	6	5	3.5	0	4	I am drinking tea or coffee	eat a smaller amount	0	98	If I want an unhealthy snack because I am drinking tea or coffee, then I will eat a smaller amount	#NULL!	#NULL!	#NULL!	#NULL!	#NULL!	#NULL!
1438	0	0	1	0	3	-0.5	1	1	1	0	1	4	49	#NULL!	7	0	5	29.3848	3	2	1	3	6.5	7	3	0	1	I am happy	do a chore or task	0	98	If I want an unhealthy snack because I am happy, then I will do a chore or task	#NULL!	#NULL!	#NULL!	#NULL!	#NULL!	#NULL!
1439	0	0	1	0	3	-0.5	1	1	2	1	1	4	58	12	1	1	5	38.4877	4	2	1	3	4	4	2.75	0	2	I am in front of a TV or computer	take a break	1	1	If I want an unhealthy snack because I am in front of a TV or computer, then I will take a break	#NULL!	#NULL!	#NULL!	#NULL!	#NULL!	#NULL!
1440	0	0	1	0	3	-0.5	1	1	2	1	1	1	64	10	5	2	1	26.986	3	1	1	0	3.25	6	2.75	0	3	people around me are eating	drink a large glass of water	1	1	If I want an unhealthy snack because people around me are eating, then I will drink a large glass of water	#NULL!	#NULL!	#NULL!	#NULL!	#NULL!	#NULL!
1441	0	0	1	0	3	-0.5	1	1	1	0	1	2	62	#NULL!	3	1	3	54.1667	4	2	1	2	5	3.66667	2	0	1	I am busy or stressed	eat a piece of fruit	0	98	If I want an unhealthy snack because I am busy or stressed, then I will eat a piece of fruit	#NULL!	#NULL!	#NULL!	#NULL!	#NULL!	#NULL!
1442	0	0	1	0	3	-0.5	1	1	2	0	1	3	51	#NULL!	3	2	3	31.2213	4	1	1	1	4.58333	5	1.75	0	3	I have a craving	drink tea	0	98	If I want an unhealthy snack because I have a craving, then I will drink tea	#NULL!	#NULL!	#NULL!	#NULL!	#NULL!	#NULL!
1443	0	0	1	0	3	-0.5	1	1	2	0	1	2	63	#NULL!	6	1	5	31.1111	4	2	1	3	5.83333	7	1.5	0	1	I am bored	drink a large glass of water	0	98	If I want an unhealthy snack because I am bored, then I will drink a large glass of water	#NULL!	#NULL!	#NULL!	#NULL!	#NULL!	#NULL!
1444	0	0	1	0	3	-0.5	1	1	1	1	1	1	65	19	1	0	4	26.8122	3	2	1	2	4	4	1	0	1	I am drinking tea or coffee	drink a large glass of water	0	98	If I want an unhealthy snack because I am drinking tea or coffee, then I will drink a large glass of water	#NULL!	#NULL!	#NULL!	#NULL!	#NULL!	#NULL!
1445	0	0	1	1	3	-0.5	1	2	2	0	1	3	33	#NULL!	2	7	4	52.707	4	3	2	6	1.91667	5.66667	93.75	0	2				98	Not available to maintain privacy of participants (standard plan was free text).	2	6	1.91667	6.66667	2	82
1446	0	0	1	1	3	-0.5	1	2	1	0	2	3	35	#NULL!	4	6	5	25.3086	3	3	2	5	3.33333	5.33333	42.25	0	2				98	Not available to maintain privacy of participants (standard plan was free text).	5	6	3.5	6.33333	5.16667	78.5
1447	0	0	1	1	3	-0.5	1	2	2	0	1	2	59	#NULL!	1	5	4	25	3	3	2	5	3.66667	5	22.25	0	1				98	Not available to maintain privacy of participants (standard plan was free text).	2	5	3.91667	4.66667	4.33333	68
1448	0	0	1	1	3	-0.5	1	2	1	0	1	1	64	#NULL!	3	6	5	52.7778	4	3	2	4	4	5.33333	37.25	0	1				98	Not available to maintain privacy of participants (standard plan was free text).	7	2	4.91667	6	2	67.75
1449	0	0	1	1	3	-0.5	1	2	1	0	1	2	45	#NULL!	5	6	4	27.968	3	3	2	6	1.91667	4	41.25	0	2				98	Not available to maintain privacy of participants (standard plan was free text).	6	7	2	5.66667	5.5	63.25
1450	0	0	1	1	3	-0.5	1	2	1	0	1	4	52	#NULL!	2	6	5	33.3947	4	3	2	4	2.25	4.33333	45	0	1				98	Not available to maintain privacy of participants (standard plan was free text).	1	6	2.16667	4.33333	4	56
1451	0	0	1	1	3	-0.5	1	2	1	0	1	3	37	#NULL!	3	6	5	30.0947	4	3	2	4	3.25	6	30.75	0	4				98	Not available to maintain privacy of participants (standard plan was free text).	2	5	3.16667	6	3.66667	55.25
1452	0	0	1	1	3	-0.5	1	2	1	0	1	2	37	#NULL!	3	7	5	25.7959	3	3	2	6	1.41667	3	61	0	1				98	Not available to maintain privacy of participants (standard plan was free text).	2	6	2.08333	2	1	54.25
1453	0	0	1	1	3	-0.5	1	2	1	1	1	2	61	19	4	5	4	35.9256	4	3	2	5	3.66667	6.33333	50	0	1				98	Not available to maintain privacy of participants (standard plan was free text).	5	4	4.41667	6	6	53.5
1454	0	0	1	1	3	-0.5	1	2	2	0	1	2	60	#NULL!	3	3	3	25.3444	3	3	2	5	3.83333	5	22.5	0	2				98	Not available to maintain privacy of participants (standard plan was free text).	4	3	4.41667	4	5	49.5
1455	0	0	1	1	3	-0.5	1	2	2	0	1	2	27	#NULL!	0	5	4	30.222	4	3	2	6	3.83333	6	45	0	1				98	Not available to maintain privacy of participants (standard plan was free text).	2	1	3.83333	6	5.33333	49
1456	0	0	1	1	3	-0.5	1	2	2	0	1	2	46	#NULL!	0	7	5	40.2344	4	3	2	6	1.83333	5.33333	88.75	0	1				98	Not available to maintain privacy of participants (standard plan was free text).	3	6	2.08333	5.66667	4.66667	48
1457	0	0	1	1	3	-0.5	1	2	1	0	1	4	59	#NULL!	2	5	5	30.4218	4	3	2	5	3.08333	4.33333	19	0	2				98	Not available to maintain privacy of participants (standard plan was free text).	3	5	3	5.33333	4.5	47
1458	0	0	1	1	3	-0.5	1	2	1	0	1	2	48	#NULL!	3	3	3	27.7323	3	3	2	6	5.5	4	40.25	0	1				98	Not available to maintain privacy of participants (standard plan was free text).	2	4	4	4	4	44
1459	0	0	1	1	3	-0.5	1	2	1	1	1	1	44	2	3	5	4	32.5385	4	3	2	5	3.16667	4.66667	35	0	1				98	Not available to maintain privacy of participants (standard plan was free text).	3	7	3.25	5	3.5	41.75
1460	0	0	1	1	3	-0.5	1	2	1	0	1	2	46	#NULL!	0	7	3	31.6374	4	3	2	6	2.08333	5.33333	86	0	1				98	Not available to maintain privacy of participants (standard plan was free text).	1	4	2.91667	5.66667	5.66667	41.5
1461	0	0	1	1	3	-0.5	1	2	1	0	1	3	53	#NULL!	1	6	2	29.0367	3	3	2	5	3.58333	5	43	0	1				98	Not available to maintain privacy of participants (standard plan was free text).	2	5	3	3	4.33333	41
1462	0	0	1	1	3	-0.5	1	2	1	0	1	4	62	#NULL!	7	3	5	33.91	4	3	2	5	2.83333	2	34.75	0	1				98	Not available to maintain privacy of participants (standard plan was free text).	7	4	5.08333	5	3.5	41
1463	0	0	1	1	3	-0.5	1	2	2	0	1	3	53	#NULL!	1	7	3	25.5588	3	3	2	5	2.58333	7	14.5	0	1				98	Not available to maintain privacy of participants (standard plan was free text).	0	7	1.5	7	1	41
1464	0	0	1	1	3	-0.5	1	2	1	0	1	2	37	#NULL!	0	4	5	29.7265	3	3	2	4	2.75	4	59.75	0	2				98	Not available to maintain privacy of participants (standard plan was free text).	3	3	4	4	4	40.75
1465	0	0	1	1	3	-0.5	1	2	2	1	1	3	35	9	2	5	4	46.815	4	3	2	4	2.5	5.33333	84.5	0	2				98	Not available to maintain privacy of participants (standard plan was free text).	2	4	2.75	4.66667	2	40.25
1466	0	0	1	1	3	-0.5	1	2	1	0	1	2	62	#NULL!	4	4	1	25.3086	3	3	2	4	5.25	3	13.25	0	1				98	Not available to maintain privacy of participants (standard plan was free text).	3	4	5.33333	4	2.33333	39.5
1467	0	0	1	1	3	-0.5	1	2	2	1	1	3	60	10	3	5	4	38.0901	4	3	2	4	3	5.66667	46.5	0	1				98	Not available to maintain privacy of participants (standard plan was free text).	3	4	3.66667	6	4	38
1468	0	0	1	1	3	-0.5	1	2	1	0	1	2	50	#NULL!	5	4	5	25.565	3	3	2	6	3.5	5	14.75	0	1				98	Not available to maintain privacy of participants (standard plan was free text).	3	3	4	6	4	36.5
1469	0	0	1	1	3	-0.5	1	2	2	0	1	3	56	#NULL!	2	5	5	42.9688	4	3	2	5	3.25	6	50	0	1				98	Not available to maintain privacy of participants (standard plan was free text).	2	6	3.16667	6	5.16667	36
1470	0	0	1	1	3	-0.5	1	2	1	0	1	2	55	#NULL!	1	7	4	33.2408	4	3	2	6	2.91667	4.33333	44.25	0	2				98	Not available to maintain privacy of participants (standard plan was free text).	2	6	3.25	4.33333	5	34.5
1471	0	0	1	1	3	-0.5	1	2	1	0	1	4	44	#NULL!	5	3	4	32.966	4	3	2	6	5.58333	5.33333	36	0	2				98	Not available to maintain privacy of participants (standard plan was free text).	4	3	4.83333	5	5.16667	34.5
1472	0	0	1	1	3	-0.5	1	2	2	1	1	2	58	11	4	2	4	14.9219	1	3	2	5	4.5	6	31.25	0	1				98	Not available to maintain privacy of participants (standard plan was free text).	3	5	4.33333	4.66667	4	34.25
1473	0	0	1	1	3	-0.5	1	2	1	0	1	3	54	#NULL!	1	5	3	26.5668	3	3	2	6	2.75	3	80	0	1				98	Not available to maintain privacy of participants (standard plan was free text).	2	5	2.5	2.33333	2.5	33.75
1474	0	0	1	1	3	-0.5	1	2	1	0	1	3	43	#NULL!	5	3	5	28.7347	3	3	2	6	4	4.66667	33.5	0	2				98	Not available to maintain privacy of participants (standard plan was free text).	3	5	3.33333	6	4.66667	30.75
1475	0	0	1	1	3	-0.5	1	2	1	0	1	2	63	#NULL!	5	6	3	40.7559	4	3	2	6	3.08333	5.33333	21.25	0	1				98	Not available to maintain privacy of participants (standard plan was free text).	5	4	3.33333	6	6	30.5
1476	0	0	1	1	3	-0.5	1	2	2	0	1	4	22	#NULL!	7	5	4	36.0519	4	3	2	5	5	7	11	0	4				98	Not available to maintain privacy of participants (standard plan was free text).	4	4	3.41667	4.33333	4	30.25
1477	0	0	1	1	3	-0.5	1	2	1	1	1	3	65	7	3	3	4	25.7117	3	3	2	6	3.91667	5	40.75	0	3				98	Not available to maintain privacy of participants (standard plan was free text).	4	5	3.5	5	4.5	28.25
1478	0	0	1	1	3	-0.5	1	2	2	1	1	4	52	7	4	4	5	39.4421	4	3	2	6	3.75	6	16	0	3				98	Not available to maintain privacy of participants (standard plan was free text).	4	4	3.66667	7	5.5	28.25
1479	0	0	1	1	3	-0.5	1	2	2	0	1	1	50	#NULL!	6	5	4	28.3531	3	3	2	6	2.91667	5.66667	20.25	0	1				98	Not available to maintain privacy of participants (standard plan was free text).	5	5	3	6	4.16667	28
1480	0	0	1	1	3	-0.5	1	2	2	0	1	3	47	#NULL!	4	6	4	27.1816	3	3	2	6	2.66667	6.66667	30	0	1				98	Not available to maintain privacy of participants (standard plan was free text).	5	5	3.58333	6	4.16667	27.75
1481	0	0	1	1	3	-0.5	1	2	2	0	1	4	34	#NULL!	4	3	5	30.0712	4	3	2	6	3.66667	7	13.25	0	1				98	Not available to maintain privacy of participants (standard plan was free text).	2	4	3	5	5	27.25
1482	0	0	1	1	3	-0.5	1	2	1	1	1	3	63	3	6	5	4	41.5516	4	3	2	5	3	5.33333	29	0	1				98	Not available to maintain privacy of participants (standard plan was free text).	4	3	3.41667	4.33333	3.33333	27
1483	0	0	1	1	3	-0.5	1	2	2	0	1	2	48	#NULL!	3	6	5	33.7424	4	3	2	4	4.66667	7	23	0	1				98	Not available to maintain privacy of participants (standard plan was free text).	4	7	5.66667	7	7	27
1484	0	0	1	1	3	-0.5	1	2	1	1	1	2	64	4	5	3	5	26.3129	3	3	2	5	6.58333	7	20.25	0	1				98	Not available to maintain privacy of participants (standard plan was free text).	3	3	7	7	7	26
1485	0	0	1	1	3	-0.5	1	2	2	0	1	4	55	#NULL!	2	5	5	27.5482	3	3	2	5	4.08333	6	11.5	0	1				98	Not available to maintain privacy of participants (standard plan was free text).	3	5	3.83333	4.33333	5	26
1486	0	0	1	1	3	-0.5	1	2	2	0	1	4	59	#NULL!	2	5	5	31.1419	4	3	2	5	2.33333	5	36	0	1				98	Not available to maintain privacy of participants (standard plan was free text).	2	6	2.16667	5	2.66667	25.75
1487	0	0	1	1	3	-0.5	1	2	1	0	1	4	55	#NULL!	3	5	4	25.565	3	3	2	6	2.58333	5.33333	48	0	1				98	Not available to maintain privacy of participants (standard plan was free text).	4	4	2.41667	4.66667	4.66667	25.25
1488	0	0	1	1	3	-0.5	1	2	2	0	1	2	64	#NULL!	3	4	5	25.9645	3	3	2	5	4.41667	4.66667	45	0	1				98	Not available to maintain privacy of participants (standard plan was free text).	4	5	4.16667	5	5.33333	25.25
1489	0	0	1	1	3	-0.5	1	2	1	0	1	3	57	#NULL!	5	3	4	32.2118	4	3	2	4	4.58333	4.33333	32	0	1				98	Not available to maintain privacy of participants (standard plan was free text).	4	3	4.41667	2	5	25
1490	0	0	1	1	3	-0.5	1	2	2	0	1	4	28	#NULL!	4	2	4	26.8274	3	3	2	6	5.66667	6	26	0	1				98	Not available to maintain privacy of participants (standard plan was free text).	4	3	4	6	4.83333	25
1491	0	0	1	1	3	-0.5	1	2	2	0	1	4	61	#NULL!	3	3	3	25.2174	3	3	2	4	4.5	5	28	0	2				98	Not available to maintain privacy of participants (standard plan was free text).	3	5	4	4	4	24.75
1492	0	0	1	1	3	-0.5	1	2	2	0	1	4	40	#NULL!	4	5	5	31.1791	4	3	2	5	3.08333	7	25.75	0	1				98	Not available to maintain privacy of participants (standard plan was free text).	5	4	3.41667	6.33333	2.66667	24.25
1493	0	0	1	1	3	-0.5	1	2	2	0	1	2	49	#NULL!	3	4	5	67.9522	4	3	2	6	3.41667	7	30.5	0	1				98	Not available to maintain privacy of participants (standard plan was free text).	4	2	5.25	7	6.16667	24
1494	0	0	1	1	3	-0.5	1	2	1	1	1	2	55	19	7	4	5	37.1802	4	3	2	6	4	6.33333	15.5	0	1				98	Not available to maintain privacy of participants (standard plan was free text).	5	6	3.33333	5.66667	5.16667	24
1495	0	0	1	1	3	-0.5	1	2	2	1	1	2	54	16	1	7	4	33.7149	4	3	2	4	1.16667	6	53	0	2				98	Not available to maintain privacy of participants (standard plan was free text).	3	7	1.83333	6.66667	1	23
1496	0	0	1	1	3	-0.5	1	2	1	0	1	4	25	#NULL!	5	5	3	27.9778	3	3	2	6	3.91667	5.33333	47	0	1				98	Not available to maintain privacy of participants (standard plan was free text).	2	4	4.16667	6	3.83333	23
1497	0	0	1	1	3	-0.5	1	2	2	0	1	2	50	#NULL!	3	4	4	27.0416	3	3	2	4	3.75	5	24.25	0	2				98	Not available to maintain privacy of participants (standard plan was free text).	4	5	3.5	5.66667	4.66667	22.5
1498	0	0	1	1	3	-0.5	1	2	1	1	1	2	58	21	0	3	4	29.0367	3	3	2	6	3.58333	5.66667	18.75	0	1				98	Not available to maintain privacy of participants (standard plan was free text).	3	5	3.75	5	5	22.25
1499	0	0	1	1	3	-0.5	1	2	1	0	1	3	61	#NULL!	6	1	4	26.9531	3	3	2	5	6.33333	6	11.5	0	1				98	Not available to maintain privacy of participants (standard plan was free text).	6	1	5.16667	5.66667	6	22.25
1500	0	0	1	1	3	-0.5	1	2	1	0	1	2	33	#NULL!	4	4	4	34.6122	4	3	2	6	3.66667	4	33	0	1				98	Not available to maintain privacy of participants (standard plan was free text).	4	3	4	4	4	22
1501	0	0	1	1	3	-0.5	1	2	1	1	1	4	60	3	5	3	4	31.1957	4	3	2	4	4.5	4	15.75	0	1				98	Not available to maintain privacy of participants (standard plan was free text).	3	3	4	4	2	21.25
1502	0	0	1	1	3	-0.5	1	2	2	1	1	4	45	2	4	2	5	44.9827	4	3	2	6	4.25	7	24.75	0	1				98	Not available to maintain privacy of participants (standard plan was free text).	3	3	6.25	6	4.66667	21
1503	0	0	1	1	3	-0.5	1	2	2	0	1	3	43	#NULL!	4	4	3	44.2807	4	3	2	5	3.83333	6	19.5	0	1				98	Not available to maintain privacy of participants (standard plan was free text).	3	4	3	5.33333	4.66667	21
1504	0	0	1	1	3	-0.5	1	2	2	0	1	2	52	#NULL!	7	6	3	37.461	4	3	2	4	1.25	6.33333	113.5	0	1				98	Not available to maintain privacy of participants (standard plan was free text).	7	7	2.58333	5	2	20.75
1505	0	0	1	1	3	-0.5	1	2	1	0	1	4	44	#NULL!	4	4	5	29.9836	3	3	2	5	5.5	6.33333	31.75	0	1				98	Not available to maintain privacy of participants (standard plan was free text).	5	6	2.5	6	2	20.5
1506	0	0	1	1	3	-0.5	1	2	1	0	1	3	44	#NULL!	4	2	4	27.7551	3	3	2	6	5.25	3.33333	15.75	0	2				98	Not available to maintain privacy of participants (standard plan was free text).	4	4	3.58333	4	5	20.5
1507	0	0	1	1	3	-0.5	1	2	2	1	1	4	56	25	2	6	5	44.1406	4	3	2	6	2.91667	5.33333	15.5	0	1				98	Not available to maintain privacy of participants (standard plan was free text).	3	7	2.66667	6	4.16667	19.75
1508	0	0	1	1	3	-0.5	1	2	2	0	1	2	62	#NULL!	3	6	5	29.3724	3	3	2	5	2.33333	6.33333	19.5	0	1				98	Not available to maintain privacy of participants (standard plan was free text).	3	5	3.16667	4.33333	5.5	19.5
1509	0	0	1	1	3	-0.5	1	2	2	1	1	3	58	15	3	5	5	43.5009	4	3	2	5	3.58333	6	30	0	1				98	Not available to maintain privacy of participants (standard plan was free text).	3	2	3.75	6	5.66667	19.25
1510	0	0	1	1	3	-0.5	1	2	2	1	1	3	46	9	4	3	5	34.1598	4	3	2	6	4.25	6.33333	21.75	0	1				98	Not available to maintain privacy of participants (standard plan was free text).	5	5	3.5	6	5	19.25
1511	0	0	1	1	3	-0.5	1	2	1	1	1	2	46	22	7	3	5	41.1173	4	3	2	6	4.16667	7	17.75	0	3				98	Not available to maintain privacy of participants (standard plan was free text).	6	5	2	6	4.16667	18.75
1512	0	0	1	1	3	-0.5	1	2	1	0	1	2	49	#NULL!	0	7	4	43.5551	4	3	2	4	2.16667	5	70.5	0	1				98	Not available to maintain privacy of participants (standard plan was free text).	0	5	2	5.33333	3.5	18.5
1513	0	0	1	1	3	-0.5	1	2	2	0	1	2	29	#NULL!	2	6	4	37.461	4	3	2	5	3.25	4	33.25	0	1				98	Not available to maintain privacy of participants (standard plan was free text).	4	4	3.41667	6	4.83333	18.5
1514	0	0	1	1	3	-0.5	1	2	1	1	1	3	65	25	6	4	5	28.9979	3	3	2	5	4.83333	6.33333	5.5	0	3				98	Not available to maintain privacy of participants (standard plan was free text).	5	2	6.33333	6	4.83333	18.5
1515	0	0	1	1	3	-0.5	1	2	2	0	1	2	41	#NULL!	1	4	5	25.2493	3	3	2	6	2.25	5.33333	25.25	0	1				98	Not available to maintain privacy of participants (standard plan was free text).	1	6	2.91667	5	3.66667	18
1516	0	0	1	1	3	-0.5	1	2	2	0	1	3	29	#NULL!	5	1	5	28.7132	3	3	2	6	5.91667	7	10.5	0	1				98	Not available to maintain privacy of participants (standard plan was free text).	2	5	5.25	7	4.33333	18
1517	0	0	1	1	3	-0.5	1	2	1	0	1	4	63	#NULL!	6	4	3	27.0993	3	3	2	5	4.66667	5	13.25	0	2				98	Not available to maintain privacy of participants (standard plan was free text).	5	4	4.16667	5	4.66667	17.75
1518	0	0	1	1	3	-0.5	1	2	1	1	1	3	55	3	5	2	5	37.3257	4	3	2	6	5.5	4.66667	6.25	0	1				98	Not available to maintain privacy of participants (standard plan was free text).	5	4	4.66667	7	5.33333	17.75
1519	0	0	1	1	3	-0.5	1	2	2	0	1	3	52	#NULL!	2	4	4	30.0215	4	3	2	6	3.58333	6.66667	18.25	0	1				98	Not available to maintain privacy of participants (standard plan was free text).	2	2	3.75	5.33333	4.33333	17.25
1520	0	0	1	1	3	-0.5	1	2	2	0	1	3	59	#NULL!	5	4	5	34.8944	4	3	2	5	1.83333	7	16	0	1				98	Not available to maintain privacy of participants (standard plan was free text).	4	5	1.83333	7	4.83333	17.25
1521	0	0	1	1	3	-0.5	1	2	1	0	1	4	64	#NULL!	1	5	4	29.0533	3	3	2	4	2.91667	4	13.5	0	1				98	Not available to maintain privacy of participants (standard plan was free text).	1	5	3.25	3.33333	2.66667	17.25
1522	0	0	1	1	3	-0.5	1	2	2	0	1	2	41	#NULL!	4	3	3	25.6544	3	3	2	4	3.83333	4.33333	19.75	0	1				98	Not available to maintain privacy of participants (standard plan was free text).	4	6	3.83333	5.33333	4.33333	16.75
1523	0	0	1	1	3	-0.5	1	2	1	0	1	2	51	#NULL!	4	4	3	29.3374	3	3	2	5	3.08333	4.33333	59	0	2				98	Not available to maintain privacy of participants (standard plan was free text).	4	4	3.66667	5	5.5	16.5
1524	0	0	1	1	3	-0.5	1	2	2	1	1	3	58	12	5	4	4	36.5736	4	3	2	5	4.16667	6	33.75	0	1				98	Not available to maintain privacy of participants (standard plan was free text).	4	2	3.66667	6.66667	5.5	16.5
1525	0	0	1	1	3	-0.5	1	2	1	0	1	3	50	#NULL!	4	4	3	29.3878	3	3	2	6	3.83333	4.33333	24	0	3				98	Not available to maintain privacy of participants (standard plan was free text).	2	2	5	5	4	16
1526	0	0	1	1	3	-0.5	1	2	1	0	1	2	31	#NULL!	3	6	5	31.4564	4	3	2	6	3.66667	7	18	0	1				98	Not available to maintain privacy of participants (standard plan was free text).	5	4	4.41667	7	6.5	16
1527	0	0	1	1	3	-0.5	1	2	2	0	1	3	53	#NULL!	3	5	5	30.2243	4	3	2	6	4.83333	6	13	0	1				98	Not available to maintain privacy of participants (standard plan was free text).	3	3	4.16667	5.33333	4.5	15.5
1528	0	0	1	1	3	-0.5	1	2	1	1	1	4	64	5	6	1	5	24.1633	2	3	2	5	6.5	3	24	0	1				98	Not available to maintain privacy of participants (standard plan was free text).	6	1	6.83333	2	5.16667	15.25
1529	0	0	1	1	3	-0.5	1	2	2	0	1	4	64	#NULL!	3	3	5	39.0625	4	3	2	6	3.58333	5.33333	8	0	1				98	Not available to maintain privacy of participants (standard plan was free text).	3	4	2.75	5.33333	4.16667	15.25
1530	0	0	1	1	3	-0.5	1	2	1	0	1	4	36	#NULL!	1	1	4	30.6793	4	3	2	6	4.83333	5	31.75	0	2				98	Not available to maintain privacy of participants (standard plan was free text).	1	4	3.5	6	5.16667	15
1531	0	0	1	1	3	-0.5	1	2	1	0	1	3	61	#NULL!	5	4	4	27.7575	3	3	2	4	4.5	5	36.5	0	1				98	Not available to maintain privacy of participants (standard plan was free text).	4	4	4.91667	6	5.16667	14.75
1532	0	0	1	1	3	-0.5	1	2	1	1	1	4	43	1	2	2	5	37.5118	4	3	2	5	6.33333	6	13	0	1				98	Not available to maintain privacy of participants (standard plan was free text).	1	3	4.41667	5	5	14.75
1533	0	0	1	1	3	-0.5	1	2	2	1	1	4	47	10	2	2	4	45.1654	4	3	2	4	4.83333	5	9.75	0	1				98	Not available to maintain privacy of participants (standard plan was free text).	3	3	4.91667	6	4.83333	14.75
1534	0	0	1	1	3	-0.5	1	2	1	0	1	2	53	#NULL!	6	1	4	39.6367	4	3	2	6	5.91667	7	80.25	0	1				98	Not available to maintain privacy of participants (standard plan was free text).	6	1	5.91667	7	6.66667	14.5
1535	0	0	1	1	3	-0.5	1	2	1	0	1	3	39	#NULL!	4	1	5	32.872	4	3	2	6	4	4	19.25	0	1				98	Not available to maintain privacy of participants (standard plan was free text).	4	4	4	4	4	14.25
1536	0	0	1	1	3	-0.5	1	2	2	1	1	1	59	14	0	4	3	34.8825	4	3	2	5	2.5	7	11	0	3				98	Not available to maintain privacy of participants (standard plan was free text).	5	2	6.16667	7	4.16667	14.25
1537	0	0	1	1	3	-0.5	1	2	2	0	1	4	62	#NULL!	4	3	5	30.1038	4	3	2	6	5	6	8.25	0	1				98	Not available to maintain privacy of participants (standard plan was free text).	3	5	3.91667	5.33333	2	14.25
1538	0	0	1	1	3	-0.5	1	2	2	0	1	4	20	#NULL!	0	4	4	35.1393	4	3	2	6	4.5	6	24	0	4				98	Not available to maintain privacy of participants (standard plan was free text).	2	4	4.66667	6	5.33333	14
1539	0	0	1	1	3	-0.5	1	2	2	0	1	3	39	#NULL!	6	1	4	43.9427	4	3	2	6	6	6	16.5	0	2				98	Not available to maintain privacy of participants (standard plan was free text).	4	1	4.33333	5.33333	4	14
1540	0	0	1	1	3	-0.5	1	2	2	0	1	4	45	#NULL!	6	1	4	29.3848	3	3	2	5	5.66667	5	8.5	0	1				98	Not available to maintain privacy of participants (standard plan was free text).	5	3	6.33333	4	7	14
1541	0	0	1	1	3	-0.5	1	2	2	0	1	1	60	#NULL!	2	6	5	32.872	4	3	2	6	2.91667	5	56	0	1				98	Not available to maintain privacy of participants (standard plan was free text).	2	5	3.75	5	4.66667	13.75
1542	0	0	1	1	3	-0.5	1	2	2	0	1	4	55	#NULL!	4	4	3	29.6665	3	3	2	6	4.33333	4.66667	19.25	0	2				98	Not available to maintain privacy of participants (standard plan was free text).	4	2	5.16667	6	6.16667	13.75
1543	0	0	1	1	3	-0.5	1	2	2	0	1	2	59	#NULL!	0	3	5	36.7309	4	3	2	6	4.41667	4.33333	46.25	0	1				98	Not available to maintain privacy of participants (standard plan was free text).	2	4	4.16667	4.33333	3.5	13.5
1544	0	0	1	1	3	-0.5	1	2	1	0	1	4	37	#NULL!	3	5	5	28.4055	3	3	2	5	4.75	5	35.25	0	1				98	Not available to maintain privacy of participants (standard plan was free text).	3	5	4.16667	5	1	13.5
1545	0	0	1	1	3	-0.5	1	2	2	0	1	2	29	#NULL!	1	7	4	45.1791	4	3	2	5	3.58333	6	20.75	0	1				98	Not available to maintain privacy of participants (standard plan was free text).	1	6	3.33333	7	3	13.5
1546	0	0	1	1	3	-0.5	1	2	1	0	1	3	52	#NULL!	0	3	4	28.7037	3	3	2	6	5.41667	4.66667	15	0	1				98	Not available to maintain privacy of participants (standard plan was free text).	2	4	5.66667	4.33333	4.83333	13.5
1547	0	0	1	1	3	-0.5	1	2	2	0	1	4	55	#NULL!	5	1	5	33.564	4	3	2	6	6.16667	5	7.75	0	1				98	Not available to maintain privacy of participants (standard plan was free text).	4	2	5.5	4.33333	5.5	13.5
1548	0	0	1	1	3	-0.5	1	2	2	0	1	3	46	#NULL!	6	2	4	36.9822	4	3	2	5	4.5	6	26	0	1				98	Not available to maintain privacy of participants (standard plan was free text).	3	2	3.91667	6	6	12.5
1549	0	0	1	1	3	-0.5	1	2	2	0	1	3	42	#NULL!	5	1	4	29.7143	3	3	2	5	3.91667	5	16.5	0	3				98	Not available to maintain privacy of participants (standard plan was free text).	4	6	3.16667	5	4.5	12.5
1550	0	0	1	1	3	-0.5	1	2	2	1	1	4	54	3	4	2	5	52.7344	4	3	2	5	4.75	4	23	0	1				98	Not available to maintain privacy of participants (standard plan was free text).	3	3	4.08333	6	6.33333	12.25
1551	0	0	1	1	3	-0.5	1	2	1	0	1	3	54	#NULL!	4	3	5	26.881	3	3	2	5	4.58333	5	82.75	0	1				98	Not available to maintain privacy of participants (standard plan was free text).	4	3	4.75	4.66667	4.33333	12
1552	0	0	1	1	3	-0.5	1	2	2	0	1	3	62	#NULL!	1	5	4	26.986	3	3	2	4	3.41667	4.66667	22.25	0	1				98	Not available to maintain privacy of participants (standard plan was free text).	1	3	5.33333	5	4.66667	12
1553	0	0	1	1	3	-0.5	1	2	2	0	1	3	25	#NULL!	2	4	4	32.5444	4	3	2	5	3	5	7.75	0	3				98	Not available to maintain privacy of participants (standard plan was free text).	2	5	2.91667	6.33333	4.16667	12
1554	0	0	1	1	3	-0.5	1	2	2	0	1	2	44	#NULL!	4	4	5	27.2509	3	3	2	4	4.33333	4	16.5	0	1				98	Not available to maintain privacy of participants (standard plan was free text).	4	4	4	4	4.5	11.75
1555	0	0	1	1	3	-0.5	1	2	1	0	1	3	34	#NULL!	3	4	4	43.4028	4	3	2	5	4.16667	4.33333	5.5	0	1				98	Not available to maintain privacy of participants (standard plan was free text).	2	4	4	3.33333	4	11.75
1556	0	0	1	1	3	-0.5	1	2	2	0	1	2	52	#NULL!	4	4	3	25.4694	3	3	2	5	4.33333	5.33333	14.75	0	2				98	Not available to maintain privacy of participants (standard plan was free text).	5	6	4.58333	6	5.16667	11.5
1557	0	0	1	1	3	-0.5	1	2	2	0	1	2	33	#NULL!	6	1	4	31.6263	4	3	2	6	6.41667	2	11	0	1				98	Not available to maintain privacy of participants (standard plan was free text).	4	1	5.58333	2	3.5	11.5
1558	0	0	1	1	3	-0.5	1	2	2	0	1	2	62	#NULL!	6	3	5	45.1654	4	3	2	4	4.16667	6	18.25	0	3				98	Not available to maintain privacy of participants (standard plan was free text).	7	1	5.58333	4.66667	4	11.25
1559	0	0	1	1	3	-0.5	1	2	1	1	1	3	58	9	3	3	5	25.1429	3	3	2	6	6	4	11	0	1				98	Not available to maintain privacy of participants (standard plan was free text).	1	4	4.25	4	4	11.25
1560	0	0	1	1	3	-0.5	1	2	2	0	1	2	59	#NULL!	2	5	4	39.4531	4	3	2	5	4.58333	6	10.25	0	1				98	Not available to maintain privacy of participants (standard plan was free text).	2	5	3.75	6.33333	5	11
1561	0	0	1	1	3	-0.5	1	2	1	0	1	2	58	#NULL!	5	5	5	30.6689	4	3	2	6	4.08333	6.33333	8	0	1				98	Not available to maintain privacy of participants (standard plan was free text).	3	4	4.08333	6.33333	5.66667	10.75
1562	0	0	1	1	3	-0.5	1	2	2	0	1	2	54	#NULL!	2	6	5	39.7924	4	3	2	4	4.16667	6.33333	21	0	1				98	Not available to maintain privacy of participants (standard plan was free text).	4	2	5.5	6	4.66667	10.5
1563	0	0	1	1	3	-0.5	1	2	1	1	1	4	43	2	2	5	3	31.2213	4	3	2	4	4.33333	5.66667	18	0	1				98	Not available to maintain privacy of participants (standard plan was free text).	2	4	4.83333	5.33333	5	10.5
1564	0	0	1	1	3	-0.5	1	2	1	0	1	3	53	#NULL!	3	2	5	33.1398	4	3	2	6	6.5	3	9.25	0	1				98	Not available to maintain privacy of participants (standard plan was free text).	2	2	6.91667	2	2.33333	10.5
1565	0	0	1	1	3	-0.5	1	2	2	0	1	3	25	#NULL!	5	3	5	30.4867	4	3	2	6	4.08333	6.33333	11.75	0	1				98	Not available to maintain privacy of participants (standard plan was free text).	3	2	4.75	6	5.83333	10.25
1566	0	0	1	1	3	-0.5	1	2	2	0	1	2	36	#NULL!	2	5	3	62.8829	4	3	2	4	3.41667	4.66667	25	0	1				98	Not available to maintain privacy of participants (standard plan was free text).	5	3	3.16667	6.66667	5.16667	10
1567	0	0	1	1	3	-0.5	1	2	2	0	1	3	47	#NULL!	6	6	5	28.1943	3	3	2	4	4.16667	4.33333	15.5	0	1				98	Not available to maintain privacy of participants (standard plan was free text).	5	5	3.5	4.66667	4.83333	10
1568	0	0	1	1	3	-0.5	1	2	2	1	1	2	57	35	5	2	5	39.5556	4	3	2	6	5.66667	4	18.75	0	1				98	Not available to maintain privacy of participants (standard plan was free text).	3	5	4.16667	4.33333	4.33333	9.75
1569	0	0	1	1	3	-0.5	1	2	1	0	1	3	63	#NULL!	3	3	2	26.1224	3	3	2	5	4	3	15.25	0	2				98	Not available to maintain privacy of participants (standard plan was free text).	4	4	4.25	5	6	9.75
1570	0	0	1	1	3	-0.5	1	2	2	0	1	1	65	#NULL!	2	3	5	37.7297	4	3	2	5	5.66667	4	14.75	0	1				98	Not available to maintain privacy of participants (standard plan was free text).	1	3	3.66667	6	6	9.5
1571	0	0	1	1	3	-0.5	1	2	1	0	1	3	48	#NULL!	5	2	4	31.9508	4	3	2	6	2.41667	7	37	0	1				98	Not available to maintain privacy of participants (standard plan was free text).	7	0	6	7	7	9.25
1572	0	0	1	1	3	-0.5	1	2	1	1	1	1	55	1	6	2	4	35.1112	4	3	2	4	4.33333	6	4	0	1				98	Not available to maintain privacy of participants (standard plan was free text).	7	4	4.41667	6	4.66667	9.25
1573	0	0	1	1	3	-0.5	1	2	1	1	1	4	44	7	5	3	5	20.6758	2	3	2	6	5.75	7	9.25	0	1				98	Not available to maintain privacy of participants (standard plan was free text).	6	3	5.16667	7	6.5	9
1574	0	0	1	1	3	-0.5	1	2	2	0	1	2	54	#NULL!	4	3	3	27.1809	3	3	2	6	3.16667	6	12.25	0	3				98	Not available to maintain privacy of participants (standard plan was free text).	5	2	2.83333	6	5.33333	8.5
1575	0	0	1	1	3	-0.5	1	2	2	0	1	3	33	#NULL!	6	1	5	31.8878	4	3	2	4	2	6	2.25	0	2				98	Not available to maintain privacy of participants (standard plan was free text).	7	1	7	4	2	8.5
1576	0	0	1	1	3	-0.5	1	2	1	1	1	3	60	1	4	1	4	46.2963	4	3	2	4	6	6	6.5	0	1				98	Not available to maintain privacy of participants (standard plan was free text).	5	1	5.83333	6	5.5	8.25
1577	0	0	1	1	3	-0.5	1	2	2	0	1	1	37	#NULL!	0	0	4	33.8741	4	3	2	5	5.58333	6.33333	6.25	0	1				98	Not available to maintain privacy of participants (standard plan was free text).	0	1	4.08333	6.66667	6.16667	8.25
1578	0	0	1	1	3	-0.5	1	2	2	1	1	4	34	1	4	6	3	37.223	4	3	2	6	2.75	7	17.75	0	1				98	Not available to maintain privacy of participants (standard plan was free text).	3	6	3.41667	7	5.33333	8
1579	0	0	1	1	3	-0.5	1	2	1	0	1	3	43	#NULL!	2	5	4	30.1896	4	3	2	6	3.33333	5	16.25	0	1				98	Not available to maintain privacy of participants (standard plan was free text).	5	1	4.16667	5	5.16667	8
1580	0	0	1	1	3	-0.5	1	2	1	0	1	3	65	#NULL!	4	4	5	31.9559	4	3	2	5	3.91667	6	15.75	0	1				98	Not available to maintain privacy of participants (standard plan was free text).	6	0	6.41667	4.66667	6.16667	8
1581	0	0	1	1	3	-0.5	1	2	2	0	1	4	56	#NULL!	0	3	5	38.9348	4	3	2	6	1.5	7	65.5	0	1				98	Not available to maintain privacy of participants (standard plan was free text).	1	3	2.25	7	6.66667	7.5
1582	0	0	1	1	3	-0.5	1	2	2	0	1	3	37	#NULL!	3	5	4	43.3863	4	3	2	6	2.83333	7	8.25	0	3				98	Not available to maintain privacy of participants (standard plan was free text).	0	4	1.66667	4	4	7.5
1583	0	0	1	1	3	-0.5	1	2	2	1	1	4	57	7	5	2	5	37.6493	4	3	2	5	6.83333	7	6.75	0	1				98	Not available to maintain privacy of participants (standard plan was free text).	6	2	6.5	7	7	7.5
1584	0	0	1	1	3	-0.5	1	2	2	0	1	3	42	#NULL!	4	3	4	28.6048	3	3	2	4	5.16667	6	6.25	0	1				98	Not available to maintain privacy of participants (standard plan was free text).	4	5	2.75	6	3.66667	7.5
1585	0	0	1	1	3	-0.5	1	2	2	0	1	2	48	#NULL!	6	3	4	26.6667	3	3	2	4	6.41667	5	10.25	0	1				98	Not available to maintain privacy of participants (standard plan was free text).	5	3	5.91667	4.66667	6	7.25
1586	0	0	1	1	3	-0.5	1	2	2	0	1	2	62	#NULL!	5	0	5	26.2985	3	3	2	5	5.58333	4.66667	4.75	0	1				98	Not available to maintain privacy of participants (standard plan was free text).	3	0	5	6	5.83333	7.25
1587	0	0	1	1	3	-0.5	1	2	2	1	1	2	63	0	3	1	4	24.8889	2	3	2	6	3.75	6	4.5	0	3				98	Not available to maintain privacy of participants (standard plan was free text).	6	2	5.5	5.66667	6	7.25
1588	0	0	1	1	3	-0.5	1	2	2	1	1	3	59	3	0	0	5	43.6599	4	3	2	4	3.5	4	3.5	0	5				98	Not available to maintain privacy of participants (standard plan was free text).	0	2	4	4	1	7.25
1589	0	0	1	1	3	-0.5	1	2	1	0	1	4	64	#NULL!	1	5	4	28.7356	3	3	2	6	2.41667	5	38	0	1				98	Not available to maintain privacy of participants (standard plan was free text).	6	1	5	6.66667	7	7
1590	0	0	1	1	3	-0.5	1	2	2	0	1	3	39	#NULL!	4	4	5	37.324	4	3	2	6	2.41667	6.33333	16.25	0	1				98	Not available to maintain privacy of participants (standard plan was free text).	4	4	3.83333	7	6	7
1591	0	0	1	1	3	-0.5	1	2	2	0	1	4	41	#NULL!	5	2	4	27.7744	3	3	2	4	6	6	14	0	2				98	Not available to maintain privacy of participants (standard plan was free text).	4	2	5.08333	5	5.16667	7
1592	0	0	1	1	3	-0.5	1	2	1	0	1	3	55	#NULL!	3	4	2	38.1328	4	3	2	6	5.91667	6.33333	11.5	0	1				98	Not available to maintain privacy of participants (standard plan was free text).	3	2	5.75	6	6.16667	7
1593	0	0	1	1	3	-0.5	1	2	2	1	1	4	56	1	6	1	5	33.1213	4	3	2	5	6.16667	5	6	0	1				98	Not available to maintain privacy of participants (standard plan was free text).	7	0	7	4	7	7
1594	0	0	1	1	3	-0.5	1	2	1	1	1	3	62	18	3	4	4	25.3815	3	3	2	5	3	6	16	0	1				98	Not available to maintain privacy of participants (standard plan was free text).	4	4	3.16667	5	4	6.75
1595	0	0	1	1	3	-0.5	1	2	2	0	1	2	48	#NULL!	7	2	5	25.2343	3	3	2	6	7	6.66667	3.5	0	1				98	Not available to maintain privacy of participants (standard plan was free text).	5	2	4.41667	7	6.33333	6.5
1596	0	0	1	1	3	-0.5	1	2	2	0	1	3	56	#NULL!	2	6	5	39.7924	4	3	2	6	3.75	6	10	0	2				98	Not available to maintain privacy of participants (standard plan was free text).	3	5	2	6.33333	5	6.25
1597	0	0	1	1	3	-0.5	1	2	2	0	1	4	64	#NULL!	5	3	4	31.6337	4	3	2	5	3.75	6.33333	16	0	1				98	Not available to maintain privacy of participants (standard plan was free text).	7	1	4.16667	5	5.83333	5.75
1598	0	0	1	1	3	-0.5	1	2	2	0	1	3	33	#NULL!	4	3	5	26.2188	3	3	2	6	3.66667	5	10.5	0	1				98	Not available to maintain privacy of participants (standard plan was free text).	3	4	3.5	7	3	5.75
1599	0	0	1	1	3	-0.5	1	2	2	0	1	2	50	#NULL!	4	2	4	26.6436	3	3	2	6	6.25	5	5.5	0	1				98	Not available to maintain privacy of participants (standard plan was free text).	5	5	4.83333	4.33333	2.16667	5.75
1600	0	0	1	1	3	-0.5	1	2	2	0	1	4	63	#NULL!	5	2	5	30.3302	4	3	2	4	5.5	7	11.75	0	1				98	Not available to maintain privacy of participants (standard plan was free text).	5	1	4.08333	5.33333	5.66667	5.5
1601	0	0	1	1	3	-0.5	1	2	1	0	1	4	55	#NULL!	4	3	5	29.7458	3	3	2	4	4.91667	6	6.5	0	1				98	Not available to maintain privacy of participants (standard plan was free text).	6	2	4.75	6.33333	6	5.5
1602	0	0	1	1	3	-0.5	1	2	2	0	1	2	63	#NULL!	5	5	4	29.7521	3	3	2	6	4.75	4.66667	15.25	0	2				98	Not available to maintain privacy of participants (standard plan was free text).	4	1	5.91667	4	4.5	5.25
1603	0	0	1	1	3	-0.5	1	2	1	0	1	3	57	#NULL!	6	1	5	26.9359	3	3	2	5	6	6	10.25	0	1				98	Not available to maintain privacy of participants (standard plan was free text).	4	5	3.5	6	4.83333	5.25
1604	0	0	1	1	3	-0.5	1	2	2	0	1	3	52	#NULL!	5	2	4	32.0312	4	3	2	6	5.5	4	8.75	0	1				98	Not available to maintain privacy of participants (standard plan was free text).	5	2	5.83333	4	4.33333	5.25
1605	0	0	1	1	3	-0.5	1	2	2	0	1	1	59	#NULL!	4	1	5	32.0461	4	3	2	4	5.58333	2	5.75	0	1				98	Not available to maintain privacy of participants (standard plan was free text).	6	1	5.33333	3.33333	2	5.25
1606	0	0	1	1	3	-0.5	1	2	2	1	1	4	56	3	5	0	4	37.2615	4	3	2	6	4.33333	7	4.5	0	2				98	Not available to maintain privacy of participants (standard plan was free text).	5	1	4.83333	7	5.16667	5.25
1607	0	0	1	1	3	-0.5	1	2	2	1	1	3	60	8	4	4	3	26.7916	3	3	2	6	5.16667	6	4.25	0	1				98	Not available to maintain privacy of participants (standard plan was free text).	2	2	5.25	6	5.5	5.25
1608	0	0	1	1	3	-0.5	1	2	1	0	1	3	50	#NULL!	5	3	3	28.6959	3	3	2	4	4.16667	4	15.5	0	1				98	Not available to maintain privacy of participants (standard plan was free text).	7	1	5.16667	5.66667	5.16667	5
1609	0	0	1	1	3	-0.5	1	2	2	0	1	2	57	#NULL!	5	3	4	32.526	4	3	2	5	4.58333	6	7	0	1				98	Not available to maintain privacy of participants (standard plan was free text).	6	2	4.08333	7	6	5
1610	0	0	1	1	3	-0.5	1	2	2	0	1	3	38	#NULL!	6	1	4	35.6401	4	3	2	4	5	6.66667	7	0	1				98	Not available to maintain privacy of participants (standard plan was free text).	7	1	5.16667	6.66667	6.83333	5
1611	0	0	1	1	3	-0.5	1	2	1	0	1	3	35	#NULL!	5	1	5	27.7551	3	3	2	6	6	6	2.5	0	1				98	Not available to maintain privacy of participants (standard plan was free text).	5	2	6	6	6	5
1612	0	0	1	1	3	-0.5	1	2	2	1	1	4	62	15	3	5	3	37.889	4	3	2	5	3.83333	6.33333	17.25	0	1				98	Not available to maintain privacy of participants (standard plan was free text).	6	3	3.91667	5.33333	4.5	4.75
1613	0	0	1	1	3	-0.5	1	2	2	0	1	3	58	#NULL!	6	2	5	26.6728	3	3	2	4	6.91667	5	9.75	0	1				98	Not available to maintain privacy of participants (standard plan was free text).	5	1	6.5	4	6.5	4.75
1614	0	0	1	1	3	-0.5	1	2	2	0	1	3	54	#NULL!	3	4	5	34.6021	4	3	2	6	3.75	7	23.5	0	1				98	Not available to maintain privacy of participants (standard plan was free text).	3	5	3.33333	6.33333	4.5	4.25
1615	0	0	1	1	3	-0.5	1	2	2	1	1	3	62	15	5	1	5	36.7188	4	3	2	5	6.66667	6	3.25	0	1				98	Not available to maintain privacy of participants (standard plan was free text).	5	1	5.08333	5	6	4.25
1616	0	0	1	1	3	-0.5	1	2	1	0	1	2	65	#NULL!	6	1	4	30.0712	4	3	2	5	7	6	6.5	0	1				98	Not available to maintain privacy of participants (standard plan was free text).	6	0	7	6	6	3.25
1617	0	0	1	1	3	-0.5	1	2	2	0	1	4	50	#NULL!	6	2	5	27.6361	3	3	2	6	5.5	5.66667	5.75	0	1				98	Not available to maintain privacy of participants (standard plan was free text).	7	1	6.75	4	7	3.25
1618	0	0	1	1	3	-0.5	1	2	2	1	1	2	56	19	4	5	3	33.2031	4	3	2	6	3.58333	6	8.5	0	2				98	Not available to maintain privacy of participants (standard plan was free text).	6	1	6.66667	7	7	3
1619	0	0	1	1	3	-0.5	1	2	2	0	1	4	54	#NULL!	6	1	3	29.3724	3	3	2	5	5.16667	4	8.25	0	1				98	Not available to maintain privacy of participants (standard plan was free text).	6	1	5.5	4	4.66667	3
1620	0	0	1	1	3	-0.5	1	2	2	1	1	3	31	14	6	2	5	32.8892	4	3	2	6	4.33333	7	7	0	1				98	Not available to maintain privacy of participants (standard plan was free text).	5	1	5.5	4	7	3
1621	0	0	1	1	3	-0.5	1	2	2	0	1	3	59	#NULL!	4	2	3	27.0538	3	3	2	5	4.16667	4.66667	6.25	0	1				98	Not available to maintain privacy of participants (standard plan was free text).	7	0	7	4	1	3
1622	0	0	1	1	3	-0.5	1	2	2	0	1	4	57	#NULL!	4	2	4	28.8889	3	3	2	6	4.41667	6	5.5	0	3				98	Not available to maintain privacy of participants (standard plan was free text).	5	2	6.25	4.33333	4.83333	3
1623	0	0	1	1	3	-0.5	1	2	2	1	1	2	64	19	3	3	5	34.6268	4	3	2	5	4.66667	6	5.5	0	1				98	Not available to maintain privacy of participants (standard plan was free text).	4	5	4.33333	6	4.33333	3
1624	0	0	1	1	3	-0.5	1	2	2	1	1	4	42	4	3	3	5	24.974	2	3	2	5	3.75	3.66667	5.25	0	2				98	Not available to maintain privacy of participants (standard plan was free text).	4	5	3.08333	5	3	3
1625	0	0	1	1	3	-0.5	1	2	2	1	1	4	63	21	3	4	4	24.8358	2	3	2	6	3.58333	5.33333	4	0	1				98	Not available to maintain privacy of participants (standard plan was free text).	7	1	4.16667	6	4.66667	3
1626	0	0	1	1	3	-0.5	1	2	2	0	1	2	48	#NULL!	7	1	5	25.7117	3	3	2	5	7	7	0.75	0	1				98	Not available to maintain privacy of participants (standard plan was free text).	7	0	7	7	7	3
1627	0	0	1	1	3	-0.5	1	2	2	1	1	3	64	6	2	4	4	34.5271	4	3	2	6	4	7	12.5	0	1				98	Not available to maintain privacy of participants (standard plan was free text).	4	1	5	7	6	2.75
1628	0	0	1	1	3	-0.5	1	2	1	0	1	2	64	#NULL!	5	2	5	28.4055	3	3	2	4	6.5	6	3.25	0	1				98	Not available to maintain privacy of participants (standard plan was free text).	6	2	6.66667	6	5.5	2.75
1629	0	0	1	1	3	-0.5	1	2	2	0	1	4	54	#NULL!	3	3	3	25.2826	3	3	2	4	4.16667	3.33333	3.25	0	2				98	Not available to maintain privacy of participants (standard plan was free text).	3	4	4.41667	5	4.5	2.75
1630	0	0	1	1	3	-0.5	1	2	1	0	1	4	58	#NULL!	6	1	5	32.6531	4	3	2	6	5.41667	5	2.75	0	1				98	Not available to maintain privacy of participants (standard plan was free text).	6	1	6.08333	6	5	2.75
1631	0	0	1	1	3	-0.5	1	2	1	1	1	4	61	19	2	1	4	27.7778	3	3	2	4	4.83333	4.33333	2.75	0	3				98	Not available to maintain privacy of participants (standard plan was free text).	2	1	4.75	5.33333	4.16667	2.5
1632	0	0	1	1	3	-0.5	1	2	2	0	1	1	54	#NULL!	7	0	5	33.1633	4	3	2	4	6.5	7	0	0	1				98	Not available to maintain privacy of participants (standard plan was free text).	7	0	6.41667	7	6.83333	2.5
1633	0	0	1	1	3	-0.5	1	2	1	1	1	1	63	29	5	2	4	27.5482	3	3	2	5	3.91667	6	2.5	0	2				98	Not available to maintain privacy of participants (standard plan was free text).	5	4	5.41667	6	6	2.25
1634	0	0	1	1	3	-0.5	1	2	2	0	1	3	50	#NULL!	6	1	4	36.7309	4	3	2	6	5.08333	5	1.75	0	1				98	Not available to maintain privacy of participants (standard plan was free text).	6	1	5.58333	5	5	2.25
1635	0	0	1	1	3	-0.5	1	2	2	0	1	4	59	#NULL!	6	1	3	26.2227	3	3	2	4	6	6	14	0	1				98	Not available to maintain privacy of participants (standard plan was free text).	6	1	6	6	6	2
1636	0	0	1	1	3	-0.5	1	2	1	0	1	3	65	#NULL!	6	0	5	25.4694	3	3	2	6	6.75	4	1.75	0	2				98	Not available to maintain privacy of participants (standard plan was free text).	4	0	6.91667	6	4	2
1637	0	0	1	1	3	-0.5	1	2	1	0	1	2	56	#NULL!	0	0	5	32.548	4	3	2	5	6.41667	7	1	0	1				98	Not available to maintain privacy of participants (standard plan was free text).	7	0	6.75	4	6	2
1638	0	0	1	1	3	-0.5	1	2	2	0	1	2	51	#NULL!	4	1	5	29.9688	3	3	2	5	4.25	6	5.75	0	1				98	Not available to maintain privacy of participants (standard plan was free text).	3	2	4.91667	4	5.5	1.75
1639	0	0	1	1	3	-0.5	1	2	2	1	1	4	48	19	7	1	5	29.9836	3	3	2	6	6.66667	1	4.75	0	1				98	Not available to maintain privacy of participants (standard plan was free text).	7	0	7	1.33333	7	1.75
1640	0	0	1	1	3	-0.5	1	2	2	1	1	2	62	19	3	4	4	40.8062	4	3	2	4	2.91667	7	114.75	0	1				98	Not available to maintain privacy of participants (standard plan was free text).	6	1	4.75	7	7	1.5
1641	0	0	1	1	3	-0.5	1	2	1	1	1	2	57	11	6	1	5	22.921	2	3	2	5	6	7	3.75	0	1				98	Not available to maintain privacy of participants (standard plan was free text).	4	1	5.66667	6	6.16667	1.5
1642	0	0	1	1	3	-0.5	1	2	2	0	1	2	55	#NULL!	7	0	4	47.4237	4	3	2	6	6.25	7	0	0	2				98	Not available to maintain privacy of participants (standard plan was free text).	7	0	5.33333	4	3.16667	1.5
1643	0	0	1	0	3	-0.5	1	2	2	0	1	4	59	#NULL!	3	4	4	38.5675	4	3	2	6	4.58333	6.33333	4.25	0	1				98	Not available to maintain privacy of participants (standard plan was free text).	5	2	4.91667	6	#NULL!	1
1644	0	0	1	1	3	-0.5	1	2	1	1	2	3	64	16	6	1	5	33.9506	4	3	2	5	5.66667	6	3	0	1				98	Not available to maintain privacy of participants (standard plan was free text).	4	3	4.25	7	4	1
1645	0	0	1	1	3	-0.5	1	2	2	0	1	4	52	#NULL!	7	0	5	27.3438	3	3	2	4	7	7	1.25	0	1				98	Not available to maintain privacy of participants (standard plan was free text).	5	0	7	7	6.83333	1
1646	0	0	1	1	3	-0.5	1	2	2	0	1	2	34	#NULL!	4	0	4	39.3282	4	3	2	5	6	5	1.25	0	1				98	Not available to maintain privacy of participants (standard plan was free text).	1	1	5	5	5	1
1647	0	0	1	1	3	-0.5	1	2	1	0	1	3	63	#NULL!	6	1	5	26.1224	3	3	2	5	6.41667	6	1.25	0	1				98	Not available to maintain privacy of participants (standard plan was free text).	6	1	5.83333	7	5.33333	1
1648	0	0	1	1	3	-0.5	1	2	1	0	1	3	55	#NULL!	7	1	5	26.2188	3	3	2	6	7	7	1.5	0	1				98	Not available to maintain privacy of participants (standard plan was free text).	7	0	7	7	4	0.5
1649	0	0	1	1	3	-0.5	1	2	1	0	1	2	34	#NULL!	5	0	5	25.2493	3	3	2	6	6.5	1	9.5	0	1				98	Not available to maintain privacy of participants (standard plan was free text).	7	0	7	1	1	0
1650	0	0	1	1	3	-0.5	1	2	2	0	1	4	21	#NULL!	7	0	5	35.1562	4	3	2	6	7	7	0	0	1				98	Not available to maintain privacy of participants (standard plan was free text).	7	0	7	7	7	0
1651	0	0	1	1	3	-0.5	1	2	1	1	1	3	48	1	7	0	5	29.3337	3	3	2	5	4	4	0	0	1				98	Not available to maintain privacy of participants (standard plan was free text).	3	0	4	4	4	0
1652	0	0	1	0	3	-0.5	1	2	2	0	1	3	52	#NULL!	2	5	4	30.1194	4	3	2	6	1.83333	6.33333	127.75	0	1				98	Not available to maintain privacy of participants (standard plan was free text).	#NULL!	#NULL!	#NULL!	#NULL!	#NULL!	#NULL!
1653	0	0	1	0	3	-0.5	1	2	1	0	1	3	40	#NULL!	2	6	5	38.6196	4	3	2	4	3.08333	7	109.75	0	1				98	Not available to maintain privacy of participants (standard plan was free text).	#NULL!	#NULL!	#NULL!	#NULL!	#NULL!	#NULL!
1654	0	0	1	0	3	-0.5	1	2	2	0	1	1	43	#NULL!	1	7	2	34.7489	4	3	2	6	1.75	7	102.25	0	1				98	Not available to maintain privacy of participants (standard plan was free text).	#NULL!	#NULL!	#NULL!	#NULL!	#NULL!	#NULL!
1655	0	0	1	0	3	-0.5	1	2	2	0	1	2	37	#NULL!	0	7	5	42.7186	4	3	2	4	1.5	7	99.25	0	1				98	Not available to maintain privacy of participants (standard plan was free text).	#NULL!	#NULL!	#NULL!	#NULL!	#NULL!	#NULL!
1656	0	0	1	0	3	-0.5	1	2	2	0	1	2	34	#NULL!	2	7	5	26.8352	3	3	2	5	1.5	2	89.25	0	1				98	Not available to maintain privacy of participants (standard plan was free text).	#NULL!	#NULL!	#NULL!	#NULL!	#NULL!	#NULL!
1657	0	0	1	0	3	-0.5	1	2	2	1	1	4	61	14	4	3	5	32.7694	4	3	2	4	2.16667	4.33333	84	0	1				98	Not available to maintain privacy of participants (standard plan was free text).	#NULL!	#NULL!	#NULL!	#NULL!	#NULL!	#NULL!
1658	0	0	1	0	3	-0.5	1	2	1	0	1	4	59	#NULL!	0	7	3	29.8606	3	3	2	5	2.25	5	80	0	3				98	Not available to maintain privacy of participants (standard plan was free text).	#NULL!	#NULL!	#NULL!	#NULL!	#NULL!	#NULL!
1659	0	0	1	0	3	-0.5	1	2	2	0	1	3	35	#NULL!	2	6	4	31.9922	4	3	2	4	1	7	79	0	1				98	Not available to maintain privacy of participants (standard plan was free text).	#NULL!	#NULL!	#NULL!	#NULL!	#NULL!	#NULL!
1660	0	0	1	0	3	-0.5	1	2	2	0	1	3	51	#NULL!	2	7	4	29.3848	3	3	2	6	2.16667	5.66667	76	0	1				98	Not available to maintain privacy of participants (standard plan was free text).	#NULL!	#NULL!	#NULL!	#NULL!	#NULL!	#NULL!
1661	0	0	1	0	3	-0.5	1	2	1	1	1	4	55	21	3	6	5	33.4554	4	3	2	4	1.58333	4	71	0	1				98	Not available to maintain privacy of participants (standard plan was free text).	#NULL!	#NULL!	#NULL!	#NULL!	#NULL!	#NULL!
1662	0	0	1	0	3	-0.5	1	2	2	1	1	1	50	7	3	4	4	45.8436	4	3	2	5	3.83333	6	66.75	0	1				98	Not available to maintain privacy of participants (standard plan was free text).	#NULL!	#NULL!	#NULL!	#NULL!	#NULL!	#NULL!
1663	0	0	1	0	3	-0.5	1	2	1	1	1	4	36	11	3	5	2	40.3117	4	3	2	6	3.33333	6.33333	66.5	0	2				98	Not available to maintain privacy of participants (standard plan was free text).	#NULL!	#NULL!	#NULL!	#NULL!	#NULL!	#NULL!
1664	0	0	1	0	3	-0.5	1	2	1	1	1	4	60	9	1	7	5	25.5354	3	3	2	6	6.25	4	65	0	1				98	Not available to maintain privacy of participants (standard plan was free text).	#NULL!	#NULL!	#NULL!	#NULL!	#NULL!	#NULL!
1665	0	0	1	0	3	-0.5	1	2	2	1	1	2	34	7	2	4	4	25.7778	3	3	2	6	2.66667	7	62.5	0	1				98	Not available to maintain privacy of participants (standard plan was free text).	#NULL!	#NULL!	#NULL!	#NULL!	#NULL!	#NULL!
1666	0	0	1	0	3	-0.5	1	2	1	1	1	3	23	5	6	5	4	28.7274	3	3	2	5	2.25	5	60.25	0	4				98	Not available to maintain privacy of participants (standard plan was free text).	#NULL!	#NULL!	#NULL!	#NULL!	#NULL!	#NULL!
1667	0	0	1	0	3	-0.5	1	2	2	0	1	2	44	#NULL!	5	5	5	28.7268	3	3	2	6	3.41667	5	59.25	0	1				98	Not available to maintain privacy of participants (standard plan was free text).	#NULL!	#NULL!	#NULL!	#NULL!	#NULL!	#NULL!
1668	0	0	1	0	3	-0.5	1	2	1	1	1	3	40	0	5	5	5	31.2213	4	3	2	5	2.91667	6.66667	58.25	0	1				98	Not available to maintain privacy of participants (standard plan was free text).	#NULL!	#NULL!	#NULL!	#NULL!	#NULL!	#NULL!
1669	0	0	1	0	3	-0.5	1	2	2	1	1	4	31	4	3	7	5	42.6083	4	3	2	5	2	7	57	0	1				98	Not available to maintain privacy of participants (standard plan was free text).	#NULL!	#NULL!	#NULL!	#NULL!	#NULL!	#NULL!
1670	0	0	1	0	3	-0.5	1	2	1	1	1	3	54	15	2	4	4	31.2213	4	3	2	5	2.66667	5.66667	54.75	0	1				98	Not available to maintain privacy of participants (standard plan was free text).	#NULL!	#NULL!	#NULL!	#NULL!	#NULL!	#NULL!
1671	0	0	1	0	3	-0.5	1	2	2	0	1	3	36	#NULL!	3	5	4	48.4878	4	3	2	4	2.33333	3	53	0	2				98	Not available to maintain privacy of participants (standard plan was free text).	#NULL!	#NULL!	#NULL!	#NULL!	#NULL!	#NULL!
1672	0	0	1	0	3	-0.5	1	2	2	0	1	3	33	#NULL!	1	1	5	34.0636	4	3	2	5	3.5	5.66667	52	0	1				98	Not available to maintain privacy of participants (standard plan was free text).	#NULL!	#NULL!	#NULL!	#NULL!	#NULL!	#NULL!
1673	0	0	1	0	3	-0.5	1	2	2	0	1	3	30	#NULL!	1	5	4	29.4108	3	3	2	6	3.08333	6	50.5	0	3				98	Not available to maintain privacy of participants (standard plan was free text).	#NULL!	#NULL!	#NULL!	#NULL!	#NULL!	#NULL!
1674	0	0	1	0	3	-0.5	1	2	2	0	1	2	63	#NULL!	5	3	5	29.7339	3	3	2	6	3.41667	6	48.25	0	1				98	Not available to maintain privacy of participants (standard plan was free text).	#NULL!	#NULL!	#NULL!	#NULL!	#NULL!	#NULL!
1675	0	0	1	0	3	-0.5	1	2	1	1	1	2	18	14	5	5	3	26.6667	3	3	2	6	6	2	45.5	0	3				98	Not available to maintain privacy of participants (standard plan was free text).	#NULL!	#NULL!	#NULL!	#NULL!	#NULL!	#NULL!
1676	0	0	1	0	3	-0.5	1	2	1	0	1	4	56	#NULL!	2	6	3	28.6661	3	3	2	6	4.66667	5	45.25	0	1				98	Not available to maintain privacy of participants (standard plan was free text).	#NULL!	#NULL!	#NULL!	#NULL!	#NULL!	#NULL!
1677	0	0	1	0	3	-0.5	1	2	2	1	1	1	58	11	4	7	4	36.3636	4	3	2	5	2.41667	7	43.25	0	1				98	Not available to maintain privacy of participants (standard plan was free text).	#NULL!	#NULL!	#NULL!	#NULL!	#NULL!	#NULL!
1678	0	0	1	0	3	-0.5	1	2	2	0	1	4	44	#NULL!	4	4	4	36.5087	4	3	2	6	1.25	7	41.75	0	1				98	Not available to maintain privacy of participants (standard plan was free text).	#NULL!	#NULL!	#NULL!	#NULL!	#NULL!	#NULL!
1679	0	0	1	0	3	-0.5	1	2	1	0	1	3	31	#NULL!	4	5	4	25.1063	3	3	2	6	3.41667	5	40.25	0	1				98	Not available to maintain privacy of participants (standard plan was free text).	#NULL!	#NULL!	#NULL!	#NULL!	#NULL!	#NULL!
1680	0	0	1	0	3	-0.5	1	2	2	0	1	4	62	#NULL!	0	6	4	36.8531	4	3	2	5	2.5	7	38.25	0	1				98	Not available to maintain privacy of participants (standard plan was free text).	#NULL!	#NULL!	#NULL!	#NULL!	#NULL!	#NULL!
1681	0	0	1	0	3	-0.5	1	2	2	0	1	2	64	#NULL!	0	0	5	28.5156	3	3	2	5	3.41667	7	37.25	0	1				98	Not available to maintain privacy of participants (standard plan was free text).	#NULL!	#NULL!	#NULL!	#NULL!	#NULL!	#NULL!
1682	0	0	1	0	3	-0.5	1	2	2	0	1	3	31	#NULL!	4	4	5	32.4444	4	3	2	5	3.5	7	35.75	0	1				98	Not available to maintain privacy of participants (standard plan was free text).	#NULL!	#NULL!	#NULL!	#NULL!	#NULL!	#NULL!
1683	0	0	1	0	3	-0.5	1	2	2	0	1	3	50	#NULL!	2	5	4	38.9348	4	3	2	5	3.16667	6	33.25	0	1				98	Not available to maintain privacy of participants (standard plan was free text).	#NULL!	#NULL!	#NULL!	#NULL!	#NULL!	#NULL!
1684	0	0	1	0	3	-0.5	1	2	2	1	1	2	50	12	0	1	5	37.5351	4	3	2	5	3.83333	5.66667	32.75	0	1				98	Not available to maintain privacy of participants (standard plan was free text).	#NULL!	#NULL!	#NULL!	#NULL!	#NULL!	#NULL!
1685	0	0	1	0	3	-0.5	1	2	2	1	1	3	55	2	4	4	5	28.4055	3	3	2	6	4.41667	4	30	0	2				98	Not available to maintain privacy of participants (standard plan was free text).	#NULL!	#NULL!	#NULL!	#NULL!	#NULL!	#NULL!
1686	0	0	1	0	3	-0.5	1	2	2	1	1	4	43	6	2	5	5	33.2671	4	3	2	6	2.66667	6	29.5	0	1				98	Not available to maintain privacy of participants (standard plan was free text).	#NULL!	#NULL!	#NULL!	#NULL!	#NULL!	#NULL!
1687	0	0	1	0	3	-0.5	1	2	2	1	1	3	43	4	6	1	3	32.4467	4	3	2	6	5	7	29.5	0	1				98	Not available to maintain privacy of participants (standard plan was free text).	#NULL!	#NULL!	#NULL!	#NULL!	#NULL!	#NULL!
1688	0	0	1	0	3	-0.5	1	2	2	0	1	2	34	#NULL!	3	4	3	25.4028	3	3	2	6	2.5	6	29	0	5				98	Not available to maintain privacy of participants (standard plan was free text).	#NULL!	#NULL!	#NULL!	#NULL!	#NULL!	#NULL!
1689	0	0	1	0	3	-0.5	1	2	2	0	1	2	22	#NULL!	2	4	3	29.3848	3	3	2	5	5.08333	5	28.5	0	3				98	Not available to maintain privacy of participants (standard plan was free text).	#NULL!	#NULL!	#NULL!	#NULL!	#NULL!	#NULL!
1690	0	0	1	0	3	-0.5	1	2	2	0	1	3	41	#NULL!	4	4	5	46.0938	4	3	2	6	5.25	3.33333	28.25	0	2				98	Not available to maintain privacy of participants (standard plan was free text).	#NULL!	#NULL!	#NULL!	#NULL!	#NULL!	#NULL!
1691	0	0	1	0	3	-0.5	1	2	2	0	1	2	64	#NULL!	4	4	4	33.1213	4	3	2	5	4.66667	4.33333	27.25	0	1				98	Not available to maintain privacy of participants (standard plan was free text).	#NULL!	#NULL!	#NULL!	#NULL!	#NULL!	#NULL!
1692	0	0	1	0	3	-0.5	1	2	1	0	1	4	48	#NULL!	7	1	5	26.5118	3	3	2	6	5.5	6.33333	25.75	0	1				98	Not available to maintain privacy of participants (standard plan was free text).	#NULL!	#NULL!	#NULL!	#NULL!	#NULL!	#NULL!
1693	0	0	1	0	3	-0.5	1	2	2	0	1	4	46	#NULL!	3	5	5	26.1224	3	3	2	5	3.33333	6	25	0	1				98	Not available to maintain privacy of participants (standard plan was free text).	#NULL!	#NULL!	#NULL!	#NULL!	#NULL!	#NULL!
1694	0	0	1	0	3	-0.5	1	2	2	0	1	3	61	#NULL!	3	5	5	36.1988	4	3	2	4	4.58333	5.66667	24.75	0	1				98	Not available to maintain privacy of participants (standard plan was free text).	#NULL!	#NULL!	#NULL!	#NULL!	#NULL!	#NULL!
1695	0	0	1	0	3	-0.5	1	2	2	1	1	2	52	9	4	2	4	31.5556	4	3	2	6	5.25	4	24.75	0	1				98	Not available to maintain privacy of participants (standard plan was free text).	#NULL!	#NULL!	#NULL!	#NULL!	#NULL!	#NULL!
1696	0	0	1	0	3	-0.5	1	2	2	1	1	4	55	19	3	6	5	33.6728	4	3	2	6	3.41667	6.33333	24.25	0	1				98	Not available to maintain privacy of participants (standard plan was free text).	#NULL!	#NULL!	#NULL!	#NULL!	#NULL!	#NULL!
1697	0	0	1	0	3	-0.5	1	2	1	0	1	3	56	#NULL!	3	3	4	36.7309	4	3	2	6	3.91667	5.33333	24	0	3				98	Not available to maintain privacy of participants (standard plan was free text).	#NULL!	#NULL!	#NULL!	#NULL!	#NULL!	#NULL!
1698	0	0	1	0	3	-0.5	1	2	2	1	1	3	56	14	2	6	5	26.1493	3	3	2	6	2.33333	7	23.75	0	1				98	Not available to maintain privacy of participants (standard plan was free text).	#NULL!	#NULL!	#NULL!	#NULL!	#NULL!	#NULL!
1699	0	0	1	0	3	-0.5	1	2	2	0	1	1	35	#NULL!	3	4	4	27.1809	3	3	2	4	4.08333	5.66667	23.5	0	1				98	Not available to maintain privacy of participants (standard plan was free text).	#NULL!	#NULL!	#NULL!	#NULL!	#NULL!	#NULL!
1700	0	0	1	0	3	-0.5	1	2	2	0	1	4	65	#NULL!	1	6	5	36.7902	4	3	2	5	2	7	23	0	2				98	Not available to maintain privacy of participants (standard plan was free text).	#NULL!	#NULL!	#NULL!	#NULL!	#NULL!	#NULL!
1701	0	0	1	0	3	-0.5	1	2	2	1	1	3	34	2	5	3	4	37.3257	4	3	2	5	4.91667	5.66667	22.25	0	3				98	Not available to maintain privacy of participants (standard plan was free text).	#NULL!	#NULL!	#NULL!	#NULL!	#NULL!	#NULL!
1702	0	0	1	0	3	-0.5	1	2	2	0	1	4	32	#NULL!	6	2	4	42.5981	4	3	2	6	4.41667	7	21.75	0	1				98	Not available to maintain privacy of participants (standard plan was free text).	#NULL!	#NULL!	#NULL!	#NULL!	#NULL!	#NULL!
1703	0	0	1	0	3	-0.5	1	2	2	0	1	3	36	#NULL!	5	3	5	25.5102	3	3	2	4	4.83333	5	21.25	0	2				98	Not available to maintain privacy of participants (standard plan was free text).	#NULL!	#NULL!	#NULL!	#NULL!	#NULL!	#NULL!
1704	0	0	1	0	3	-0.5	1	2	2	0	1	3	36	#NULL!	2	5	5	26.4463	3	3	2	6	4.16667	5	19.75	0	1				98	Not available to maintain privacy of participants (standard plan was free text).	#NULL!	#NULL!	#NULL!	#NULL!	#NULL!	#NULL!
1705	0	0	1	0	3	-0.5	1	2	2	0	1	3	56	#NULL!	5	3	5	25.3906	3	3	2	6	2.91667	7	19.75	0	1				98	Not available to maintain privacy of participants (standard plan was free text).	#NULL!	#NULL!	#NULL!	#NULL!	#NULL!	#NULL!
1706	0	0	1	0	3	-0.5	1	2	2	0	1	2	60	#NULL!	4	2	5	26.8136	3	3	2	6	2.66667	6.66667	19.5	0	1				98	Not available to maintain privacy of participants (standard plan was free text).	#NULL!	#NULL!	#NULL!	#NULL!	#NULL!	#NULL!
1707	0	0	1	0	3	-0.5	1	2	2	1	1	2	43	3	4	2	2	38.9645	4	3	2	5	3.91667	4	19.5	0	2				98	Not available to maintain privacy of participants (standard plan was free text).	#NULL!	#NULL!	#NULL!	#NULL!	#NULL!	#NULL!
1708	0	0	1	0	3	-0.5	1	2	1	1	1	4	52	12	7	4	5	29.7143	3	3	2	4	5.41667	6	18.25	0	1				98	Not available to maintain privacy of participants (standard plan was free text).	#NULL!	#NULL!	#NULL!	#NULL!	#NULL!	#NULL!
1709	0	0	1	0	3	-0.5	1	2	2	0	1	3	49	#NULL!	4	5	4	27.6888	3	3	2	4	4	5	18	0	1				98	Not available to maintain privacy of participants (standard plan was free text).	#NULL!	#NULL!	#NULL!	#NULL!	#NULL!	#NULL!
1710	0	0	1	0	3	-0.5	1	2	1	0	1	4	58	#NULL!	0	3	4	27.1669	3	3	2	4	3.75	4.33333	18	0	2				98	Not available to maintain privacy of participants (standard plan was free text).	#NULL!	#NULL!	#NULL!	#NULL!	#NULL!	#NULL!
1711	0	0	1	0	3	-0.5	1	2	2	0	1	4	34	#NULL!	6	1	4	40.625	4	3	2	6	6	2	17.5	0	1				98	Not available to maintain privacy of participants (standard plan was free text).	#NULL!	#NULL!	#NULL!	#NULL!	#NULL!	#NULL!
1712	0	0	1	0	3	-0.5	1	2	2	0	1	2	29	#NULL!	5	6	4	30.7394	4	3	2	4	3.08333	6.33333	17	0	1				98	Not available to maintain privacy of participants (standard plan was free text).	#NULL!	#NULL!	#NULL!	#NULL!	#NULL!	#NULL!
1713	0	0	1	0	3	-0.5	1	2	1	0	1	4	39	#NULL!	6	2	4	30.7934	4	3	2	6	6	1.33333	15.5	0	1				98	Not available to maintain privacy of participants (standard plan was free text).	#NULL!	#NULL!	#NULL!	#NULL!	#NULL!	#NULL!
1714	0	0	1	0	3	-0.5	1	2	2	0	1	4	64	#NULL!	4	2	3	26.4855	3	3	2	5	3.91667	5	14.75	0	1				98	Not available to maintain privacy of participants (standard plan was free text).	#NULL!	#NULL!	#NULL!	#NULL!	#NULL!	#NULL!
1715	0	0	1	0	3	-0.5	1	2	1	0	1	4	65	#NULL!	3	5	3	28.9979	3	3	2	4	2.75	5	14.5	0	1				98	Not available to maintain privacy of participants (standard plan was free text).	#NULL!	#NULL!	#NULL!	#NULL!	#NULL!	#NULL!
[truncated: 54 more rows]

## Sheet: data dictionary
Variable	Description	Type	Format	Labels (if any)
[truncated: 39 more rows]
